# Supplementary material for: Combined phylogenetic and geographic data can predict plant–pest interactions with high accuracy
Source: New Phytol. 2026 Jun 7;251(4):2107–23. doi: 10.1111/nph.71306 (PMC13373849; doi:10.1111/nph.71306)
Supplement: Supplementary file 2 — Table S1 Larval host information for Agrilus species that utilise Quercus species. Table S2 LOOIC cross‐validation to assess the best‐performing geographic distance metric. Table S3 Model statistics. Table S4 LOOIC cross‐validation values for models 1–44 and comparisons against model with lowest LOOIC. Table S5 LOOIC cross‐validation values for models 45–88 and comparisons against model with lowest LOOIC. Table S6 LOOIC cross‐validation values for models 89–132 and comparisons against model with lowest LOOIC. Table S7 LOOIC cross‐validation values for best‐fit models from all groups and comparisons against model with lowest LOOIC. Table S8 LOOIC cross‐validation values for those best‐fit models from all groups with only contributing variables and comparisons against model with lowest LOOIC. Table S9 LOOIC group 1 model comparisons. Table S10 LOOIC group 2 model comparisons. Table S11 LOOIC group 3 model comparisons. Table S12 LOOIC comparison of best‐performing models. Table S13 Group‐level (i.e. random) effect for each Quercus species (i.e. each level) in model 43. Table S14 Interactions for which the Quercus species is not currently a confirmed larval host, but its predicted value in our statistical model is over the binary threshold. Please note: Wiley is not responsible for the content or functionality of any Supporting Information supplied by the authors. Any queries (other than missing material) should be directed to the New Phytologist Central Office. [file NPH-251-2107-s002.xlsx]

## Sheet: Information
New Phytologist Supporting Information
Article title: Combined phylogenetic and geographic data can predict plant–pest interactions with high accuracy
Authors: Elvira Hernández-Gutiérrez, Richard A. Nichols, Laura J. Kelly
Article acceptance date: 4 May 2026

## Sheet: ST1 - Hosts list
	Supplementary Table 1: Larval host information for Agrilus species that utilise Quercus species
	Note: NA = non-applicable
	Agrilus species	Authority	Agrilus native region	Host family	Host species	Authority	Record used	Host native region	Host status reference	Notes
	A. acutipennis	Mannerheim	North America	Fagaceae	Quercus gambelii	Nutt.	NO	North America	Jendek & Polakova (2014)	This record has been excluded from our analyses, as this host missing from the phylogeny
	A. acutipennis	Mannerheim	North America	Fagaceae	Quercus imbricaria	Michx.	YES	North America	Jendek & Polakova (2014)	NA
	A. albocomus	Fisher	North America	Fagaceae	Quercus emoryi	Torr.	YES	North America	Jendek & Polakova (2014)	NA
	A. albocomus	Fisher	North America	Fagaceae	Quercus grisea	Liebm.	YES	North America	Jendek & Polakova (2014)	NA
	A. angelicus	Horn	North America	Fagaceae	Notholithocarpus densiflorus	(Hook. & Arn.) Manos, Cannon & S. H. Oh	YES	North America	Jendek & Polakova (2014)	NA
	A. angelicus	Horn	North America	Fagaceae	Quercus	L.	NO	Africa, North America, South America, Asia, Europe	Jendek & Polakova (2014)	This record has been excluded from our dataset, as it is only reported to genus level
	A. angelicus	Horn	North America	Fagaceae	Quercus agrifolia	Nee	YES	North America	Jendek & Polakova (2014)	NA
	A. angelicus	Horn	North America	Fagaceae	Quercus chrysolepis	Liebm.	YES	North America	Jendek & Polakova (2014)	NA
	A. angelicus	Horn	North America	Fagaceae	Quercus durata	Jeps.	YES	North America	Jendek & Polakova (2014)	NA
	A. angelicus	Horn	North America	Fagaceae	Quercus kelloggii	Newb.	YES	North America	Jendek & Polakova (2014)	NA
	A. angelicus	Horn	North America	Fagaceae	Quercus wislizeni	A. DC.	YES	North America	Jendek & Polakova (2014)	NA
	A. angustulus	(Illiger)	Asia, Europe	Betulaceae	Betula pendula	Roth	YES	North America, South America, Asia, Europe	Jendek & Nakládal (2019a)	NA
	A. angustulus	(Illiger)	Asia, Europe	Fagaceae	Castanea sativa	Mill.	YES	Asia, Europe	Jendek & Polakova (2014)	NA
	A. angustulus	(Illiger)	Asia, Europe	Betulaceae	Corylus	L.	NO	North America, Asia, Europe	Jendek & Polakova (2014)	This record has been excluded from our dataset, as it is only reported to genus level
	A. angustulus	(Illiger)	Asia, Europe	Betulaceae	Corylus avellana	L.	YES	Europe	Jendek & Polakova (2014)	NA
	A. angustulus	(Illiger)	Asia, Europe	Fagaceae	Fagus	L.	NO	North America, Asia, Europe	Jendek & Polakova (2014)	This record has been excluded from our dataset, as it is only reported to genus level
	A. angustulus	(Illiger)	Asia, Europe	Fagaceae	Fagus sylvatica	L.	YES	Europe	Jendek & Polakova (2014)	NA
	A. angustulus	(Illiger)	Asia, Europe	Betulaceae	Ostrya carpinifolia	Scop.	YES	Asia, Europe	Jendek & Polakova (2014)	NA
	A. angustulus	(Illiger)	Asia, Europe	Fagaceae	Quercus	L.	NO	Africa, North America, South America, Asia, Europe	Jendek & Polakova (2014)	This record has been excluded from our dataset, as it is only reported to genus level
	A. angustulus	(Illiger)	Asia, Europe	Fagaceae	Quercus cerris	L.	YES	Asia, Europe	Jendek & Polakova (2014)	NA
	A. angustulus	(Illiger)	Asia, Europe	Fagaceae	Quercus coccifera	L.	YES	Africa, Asia, Europe	Jendek & Polakova (2014)	NA
	A. angustulus	(Illiger)	Asia, Europe	Fagaceae	Quercus dalechampii	Ten.	YES	Europe	Jendek & Polakova (2014)	NA
	A. angustulus	(Illiger)	Asia, Europe	Fagaceae	Quercus frainetto	Ten.	YES	Europe	Jendek & Polakova (2014)	NA
	A. angustulus	(Illiger)	Asia, Europe	Fagaceae	Quercus macranthera	Fisch. & C. A. Mey. ex Hohen.	YES	Asia	Jendek & Polakova (2014)	NA
	A. angustulus	(Illiger)	Asia, Europe	Fagaceae	Quercus petraea	(Matt.) Liebl.	YES	Asia, Europe	Jendek & Polakova (2014)	NA
	A. angustulus	(Illiger)	Asia, Europe	Fagaceae	Quercus pubescens	Willd.	YES	Europe	Jendek & Polakova (2014)	NA
	A. angustulus	(Illiger)	Asia, Europe	Fagaceae	Quercus robur	L.	YES	Asia, Europe	Jendek & Polakova (2014)	NA
	A. angustulus	(Illiger)	Asia, Europe	Fagaceae	Quercus rubra	L.	YES	North America	Jendek & Polakova (2014)	NA
	A. angustulus	(Illiger)	Asia, Europe	Fagaceae	Quercus suber	L.	YES	Asia, Europe	Jendek & Polakova (2014)	NA
	A. angustulus	(Illiger)	Asia, Europe	Ulmaceae	Ulmus	L.	NO	Africa, North America, Asia, Europe	Jendek & Nakládal (2019a)	This record has been excluded from our dataset, as it is only reported to genus level
	A. arcuatus	(Say)	North America	Fagaceae	Castanea dentata	(Marshall) Borkh.	YES	North America	Jendek & Polakova (2014)	NA
	A. arcuatus	(Say)	North America	Fagaceae	Fagus grandifolia	Ehrh.	YES	North America	Jendek & Polakova (2014)	NA
	A. arcuatus	(Say)	North America	Fagaceae	Quercus	L.	NO	Africa, North America, South America, Asia, Europe	Jendek & Polakova (2014)	This record has been excluded from our dataset, as it is only reported to genus level
	A. arcuatus	(Say)	North America	Fagaceae	Quercus agrifolia	Nee	YES	North America	Jendek & Polakova (2014)	NA
	A. arcuatus	(Say)	North America	Fagaceae	Quercus alba	L.	YES	North America	Jendek & Polakova (2014)	NA
	A. arcuatus	(Say)	North America	Fagaceae	Quercus falcata	Michx.	YES	North America	Jendek & Polakova (2014)	NA
	A. arcuatus	(Say)	North America	Fagaceae	Quercus ilicifolia	Wangenh.	YES	North America	Jendek & Polakova (2014)	NA
	A. arcuatus	(Say)	North America	Fagaceae	Quercus kelloggii	Newb.	YES	North America	Jendek & Polakova (2014)	NA
	A. arcuatus	(Say)	North America	Fagaceae	Quercus rubra	L.	YES	North America	Jendek & Polakova (2014)	NA
	A. arcuatus	(Say)	North America	Fagaceae	Quercus velutina	Lam.	YES	North America	Jendek & Polakova (2014)	NA
	A. asiaticus	Kerremans	Asia	Fagaceae	Quercus	L.	NO	Africa, North America, South America, Asia, Europe	Jendek & Polakova (2014)	This record has been excluded from our dataset, as it is only reported to genus level
	A. asiaticus	Kerremans	Asia	Fagaceae	Quercus acutissima	Carruth.	YES	Asia	Jendek & Polakova (2014)	NA
	A. asiaticus	Kerremans	Asia	Fagaceae	Quercus variabilis	Blume	YES	Asia	Jendek & Polakova (2014)	NA
	A. atricornis	Fisher	North America	Fagaceae	Quercus phellos	L.	YES	North America	Jendek & Polakova (2014)	NA
	A. atricornis	Fisher	North America	Salicaceae	Salix nigra	Marshall	YES	North America	Jendek & Polakova (2014)	NA
	A. auroguttatus	Schaeffer	North America	Fagaceae	Quercus agrifolia	Nee	NO	North America	Jendek & Polakova (2014)	This host has been excluded from our dataset, as it has only been reported in the beetle's introduced range in California (USA)
	A. auroguttatus	Schaeffer	North America	Fagaceae	Quercus conzattii	Trel.	YES	North America	Jendek & Polakova (2014)	NA
	A. auroguttatus	Schaeffer	North America	Fagaceae	Quercus emoryi	Torr.	YES	North America	Jendek & Polakova (2014)	NA
	A. auroguttatus	Schaeffer	North America	Fagaceae	Quercus hypoleucoides	A. Camus	YES	North America	Jendek & Polakova (2014)	NA
	A. auroguttatus	Schaeffer	North America	Fagaceae	Quercus peduncularis	Nee	YES	North America	Jendek & Polakova (2014)	NA
	A. baiocchii	Jendek & Nakladal	Asia	Fagaceae	Quercus	L.	NO	Africa, North America, South America, Asia, Europe	Jendek & Nakládal (2019b)	This record has been excluded from our dataset, as it is only reported to genus level
	A. biguttatus	(Fabricius)	Africa, Asia, Europe	Fagaceae	Castanea sativa	Mill.	YES	Asia, Europe	Jendek & Polakova (2014)	NA
	A. biguttatus	(Fabricius)	Africa, Asia, Europe	Fagaceae	Fagus	L.	NO	North America, Asia, Europe	Jendek & Polakova (2014)	This record has been excluded from our dataset, as it is only reported to genus level
	A. biguttatus	(Fabricius)	Africa, Asia, Europe	Fagaceae	Quercus	L.	NO	Africa, North America, South America, Asia, Europe	Jendek & Polakova (2014)	This record has been excluded from our dataset, as it is only reported to genus level
	A. biguttatus	(Fabricius)	Africa, Asia, Europe	Fagaceae	Quercus cerris	L.	YES	Asia, Europe	Jendek & Polakova (2014)	NA
	A. biguttatus	(Fabricius)	Africa, Asia, Europe	Fagaceae	Quercus dalechampii	Ten.	YES	Europe	Jendek & Polakova (2014)	NA
	A. biguttatus	(Fabricius)	Africa, Asia, Europe	Fagaceae	Quercus faginea	Lam.	YES	Africa, Europe	Jendek & Polakova (2014)	NA
	A. biguttatus	(Fabricius)	Africa, Asia, Europe	Fagaceae	Quercus ilex	L.	YES	Africa, Europe	Jendek & Polakova (2014)	NA
	A. biguttatus	(Fabricius)	Africa, Asia, Europe	Fagaceae	Quercus petraea	(Matt.) Liebl.	YES	Asia, Europe	Jendek & Polakova (2014); Brown et al. (2014); Vansteenkiste et al. (2004)	NA
	A. biguttatus	(Fabricius)	Africa, Asia, Europe	Fagaceae	Quercus pubescens	Willd.	YES	Europe	Jendek & Polakova (2014)	NA
	A. biguttatus	(Fabricius)	Africa, Asia, Europe	Fagaceae	Quercus robur	L.	YES	Asia, Europe	Jendek & Polakova (2014)	NA
	A. biguttatus	(Fabricius)	Africa, Asia, Europe	Fagaceae	Quercus suber	L.	YES	Asia, Europe	Jendek & Polakova (2014)	NA
	A. bilineatus	(Weber)	North America	Fagaceae	Castanea	Mill.	NO	North America, Asia, Europe	Jendek & Polakova (2014)	This record has been excluded from our dataset, as it is only reported to genus level
	A. bilineatus	(Weber)	North America	Fagaceae	Castanea dentata	(Marshall) Borkh.	YES	North America	Jendek & Polakova (2014)	NA
	A. bilineatus	(Weber)	North America	Fagaceae	Quercus	L.	NO	Africa, North America, South America, Asia, Europe	Jendek & Polakova (2014)	This record has been excluded from our dataset, as it is only reported to genus level
	A. bilineatus	(Weber)	North America	Fagaceae	Quercus alba	L.	YES	North America	Jendek & Polakova (2014)	NA
	A. bilineatus	(Weber)	North America	Fagaceae	Quercus coccinea	Munchh.	YES	Africa, Asia, Europe	Jendek & Polakova (2014)	NA
	A. bilineatus	(Weber)	North America	Fagaceae	Quercus lyrata	Walter	YES	North America	Jendek & Polakova (2014)	NA
	A. bilineatus	(Weber)	North America	Fagaceae	Quercus macrocarpa	Michx.	YES	North America	Jendek & Polakova (2014)	NA
	A. bilineatus	(Weber)	North America	Fagaceae	Quercus michauxii	Nutt.	YES	North America	Jendek & Polakova (2014)	NA
	A. bilineatus	(Weber)	North America	Fagaceae	Quercus muehlenbergii	Engelm.	YES	North America	Jendek & Polakova (2014)	NA
	A. bilineatus	(Weber)	North America	Fagaceae	Quercus rubra	L.	YES	North America	Jendek & Polakova (2014)	NA
	A. bilineatus	(Weber)	North America	Fagaceae	Quercus velutina	Lam.	YES	North America	Jendek & Polakova (2014)	NA
	A. chiricahuae	Fisher	North America	Fagaceae	Quercus hypoleucoides	A. Camus	YES	North America	Jendek & Polakova (2014)	NA
	A. coxalis	Waterhouse	North America	Fagaceae	Quercus agrifolia	Nee	YES	North America	Jendek & Polakova (2014)	NA
	A. coxalis	Waterhouse	North America	Fagaceae	Quercus chrysolepis	Liebm.	YES	North America	Jendek & Polakova (2014)	NA
	A. coxalis	Waterhouse	North America	Fagaceae	Quercus conzattii	Trel.	YES	North America	Jendek & Polakova (2014)	NA
	A. coxalis	Waterhouse	North America	Fagaceae	Quercus kelloggii	Newb.	YES	North America	Jendek & Polakova (2014)	NA
	A. coxalis	Waterhouse	North America	Fagaceae	Quercus peduncularis	Nee	YES	North America	Jendek & Polakova (2014)	NA
	A. crinicornis	Horn	North America	Ebenaceae	Diospyros virginiana	L.	YES	North America	Jendek & Polakova (2014)	NA
	A. crinicornis	Horn	North America	Fagaceae	Fagus	L.	NO	North America, Asia, Europe	Jendek & Polakova (2014)	This record has been excluded from our dataset, as it is only reported to genus level
	A. crinicornis	Horn	North America	Fagaceae	Fagus grandifolia	Ehrh.	YES	North America	Jendek & Polakova (2014)	NA
	A. crinicornis	Horn	North America	Fabaceae	Gleditsia triacanthos	L.	YES	North America	Jendek & Polakova (2014)	NA
	A. crinicornis	Horn	North America	Fagaceae	Quercus alba	L.	YES	North America	Jendek & Polakova (2014)	NA
	A. curtulus	Mulsant & Rey	Africa, Europe	Fagaceae	Quercus	L.	NO	Africa, North America, South America, Asia, Europe	Jendek & Polakova (2014)	This record has been excluded from our dataset, as it is only reported to genus level
	A. cyaneoniger	Saunders	Asia	Fagaceae	Quercus	L.	NO	Africa, North America, South America, Asia, Europe	Jendek & Polakova (2014)	This record has been excluded from our dataset, as it is only reported to genus level
	A. cyaneoniger	Saunders	Asia	Fagaceae	Quercus dentata	Thunb.	YES	Asia	Jendek & Polakova (2014)	NA
	A. cyaneoniger	Saunders	Asia	Fagaceae	Quercus mongolica	Fisch. ex Ledeb.	YES	Asia	Jendek & Polakova (2014)	NA
	A. defectus	LeConte	North America	Fagaceae	Quercus alba	L.	YES	North America	Jendek & Polakova (2014)	NA
	A. defectus	LeConte	North America	Fagaceae	Quercus muehlenbergii	Engelm.	YES	North America	Jendek & Polakova (2014)	NA
	A. defectus	LeConte	North America	Fagaceae	Quercus stellata	Wangenh.	YES	North America	Jendek & Polakova (2014)	NA
	A. frosti	Knull	North America	Fagaceae	Quercus	L.	NO	Africa, North America, South America, Asia, Europe	Jendek & Polakova (2014)	This record has been excluded from our dataset, as it is only reported to genus level
	A. geminatus	(Say)	North America	Fagaceae	Quercus marilandica	(L.) Munchh.	YES	North America	Jendek & Polakova (2014)	NA
	A. geminatus	(Say)	North America	Fagaceae	Quercus phellos	L.	YES	North America	Jendek & Polakova (2014)	NA
	A. geminatus	(Say)	North America	Fagaceae	Quercus velutina	Lam.	YES	North America	Jendek & Polakova (2014)	NA
	A. graminis	Kiesenwetter	Africa, Asia, Europe	Fagaceae	Fagus	L.	NO	North America, Asia, Europe	Jendek (2016)	This record has been excluded from our dataset, as it is only reported to genus level
	A. graminis	Kiesenwetter	Africa, Asia, Europe	Fagaceae	Quercus	L.	NO	Africa, North America, South America, Asia, Europe	Jendek & Polakova (2014)	This record has been excluded from our dataset, as it is only reported to genus level
	A. graminis	Kiesenwetter	Africa, Asia, Europe	Fagaceae	Quercus castaneifolia	C. A. Mey.	YES	Asia	Jendek & Polakova (2014)	NA
	A. graminis	Kiesenwetter	Africa, Asia, Europe	Fagaceae	Quercus cerris	L.	YES	Asia, Europe	Jendek & Polakova (2014)	NA
	A. graminis	Kiesenwetter	Africa, Asia, Europe	Fagaceae	Quercus dalechampii	Ten.	YES	Europe	Jendek & Polakova (2014)	NA
	A. graminis	Kiesenwetter	Africa, Asia, Europe	Fagaceae	Quercus ilex	L.	YES	Africa, Europe	Jendek & Polakova (2014)	NA
	A. graminis	Kiesenwetter	Africa, Asia, Europe	Fagaceae	Quercus pubescens	Willd.	YES	Europe	Jendek & Polakova (2014)	NA
	A. graminis	Kiesenwetter	Africa, Asia, Europe	Fagaceae	Quercus pyrenaica	Willd.	YES	Africa, Europe	Jendek & Polakova (2014)	NA
	A. graminis	Kiesenwetter	Africa, Asia, Europe	Fagaceae	Quercus robur	L.	YES	Asia, Europe	Jendek & Polakova (2014)	NA
	A. graminis	Kiesenwetter	Africa, Asia, Europe	Fagaceae	Quercus rubra	L.	YES	North America	Jendek & Polakova (2014)	NA
	A. graminis	Kiesenwetter	Africa, Asia, Europe	Fagaceae	Quercus suber	L.	YES	Asia, Europe	Jendek & Polakova (2014)	NA
	A. grandiceps	Kiesenwetter	Africa, Asia, Europe	Fagaceae	Quercus coccifera	L.	YES	Africa, Asia, Europe	Jendek & Polakova (2014)	NA
	A. grandiceps	Kiesenwetter	Africa, Asia, Europe	Fagaceae	Quercus ilex	L.	YES	Africa, Europe	Jendek & Polakova (2014)	NA
	A. grandiceps	Kiesenwetter	Africa, Asia, Europe	Fagaceae	Quercus pubescens	Willd.	YES	Europe	Jendek & Polakova (2014)	NA
	A. hastulifer	(Ratzeburg)	Africa, Asia, Europe	Betulaceae	Alnus	Mill.	NO	Africa, North America, South America, Asia, Europe	Jendek & Polakova (2014)	This record has been excluded from our dataset, as it is only reported to genus level
	A. hastulifer	(Ratzeburg)	Africa, Asia, Europe	Betulaceae	Carpinus	L.	NO	North America, Asia, Europe	Jendek & Polakova (2014)	This record has been excluded from our dataset, as it is only reported to genus level
	A. hastulifer	(Ratzeburg)	Africa, Asia, Europe	Betulaceae	Carpinus betulus	L.	YES	Europe	Jendek & Polakova (2014)	NA
	A. hastulifer	(Ratzeburg)	Africa, Asia, Europe	Fagaceae	Castanea sativa	Mill.	YES	Asia, Europe	Jendek & Polakova (2014)	NA
	A. hastulifer	(Ratzeburg)	Africa, Asia, Europe	Fagaceae	Quercus	L.	NO	Africa, North America, South America, Asia, Europe	Jendek & Polakova (2014)	This record has been excluded from our dataset, as it is only reported to genus level
	A. hastulifer	(Ratzeburg)	Africa, Asia, Europe	Fagaceae	Quercus castaneifolia	C. A. Mey.	YES	Asia	Jendek & Polakova (2014)	NA
	A. hastulifer	(Ratzeburg)	Africa, Asia, Europe	Fagaceae	Quercus coccifera	L.	YES	Africa, Asia, Europe	Jendek & Polakova (2014)	NA
	A. hastulifer	(Ratzeburg)	Africa, Asia, Europe	Fagaceae	Quercus dalechampii	Ten.	YES	Europe	Jendek & Polakova (2014)	NA
	A. hastulifer	(Ratzeburg)	Africa, Asia, Europe	Fagaceae	Quercus frainetto	Ten.	YES	Europe	Jendek & Polakova (2014)	NA
	A. hastulifer	(Ratzeburg)	Africa, Asia, Europe	Fagaceae	Quercus ithaburensis	(Kotschy) Hedge & Yalt.	YES	Asia, Europe	Jendek & Polakova (2014)	NA
	A. hastulifer	(Ratzeburg)	Africa, Asia, Europe	Fagaceae	Quercus pubescens	Willd.	YES	Europe	Jendek & Polakova (2014)	NA
	A. hastulifer	(Ratzeburg)	Africa, Asia, Europe	Fagaceae	Quercus robur	L.	YES	Asia, Europe	Jendek & Polakova (2014)	NA
	A. hastulifer	(Ratzeburg)	Africa, Asia, Europe	Fagaceae	Quercus suber	L.	YES	Asia, Europe	Jendek & Polakova (2014)	NA
	A. hemiphanes	Marseul	Africa, Europe	Fagaceae	Quercus coccifera	L.	YES	Africa, Asia, Europe	Jendek & Polakova (2014)	NA
	A. hemiphanes	Marseul	Africa, Europe	Fagaceae	Quercus coccinea	Munchh.	YES	Africa, Asia, Europe	Jendek & Polakova (2014)	NA
	A. hemiphanes	Marseul	Africa, Europe	Fagaceae	Quercus ilex	L.	YES	Africa, Europe	Jendek & Polakova (2014)	NA
	A. hittita	Magnani	Asia	Fagaceae	Quercus	L.	NO	Africa, North America, South America, Asia, Europe	Jendek & Polakova (2014)	This record has been excluded from our dataset, as it is only reported to genus level
	A. laticornis	(Illiger)	Asia, Europe	Fagaceae	Castanea sativa	Mill.	YES	Asia, Europe	Jendek & Polakova (2014)	NA
	A. laticornis	(Illiger)	Asia, Europe	Betulaceae	Corylus avellana	L.	YES	Europe	Jendek & Polakova (2014)	NA
	A. laticornis	(Illiger)	Asia, Europe	Fagaceae	Quercus	L.	NO	Africa, North America, South America, Asia, Europe	Jendek & Polakova (2014)	This record has been excluded from our dataset, as it is only reported to genus level
	A. laticornis	(Illiger)	Asia, Europe	Fagaceae	Quercus petraea	(Matt.) Liebl.	YES	Asia, Europe	Jendek & Polakova (2014)	NA
	A. laticornis	(Illiger)	Asia, Europe	Fagaceae	Quercus pubescens	Willd.	YES	Europe	Jendek & Polakova (2014)	NA
	A. laticornis	(Illiger)	Asia, Europe	Fagaceae	Quercus robur	L.	YES	Asia, Europe	Jendek & Polakova (2014)	NA
	A. litura	Kiesenwetter	Asia, Europe	Fagaceae	Quercus	L.	NO	Africa, North America, South America, Asia, Europe	Jendek (2016)	This record has been excluded from our dataset, as it is only reported to genus level
	A. niveoguttatus	Kerremans	Asia	Fagaceae	Quercus floribunda	Lindl. ex A. Camus	YES	Asia	Jendek & Polakova (2014)	NA
	A. obscuricollis	Kiesenwetter	Africa, Asia, Europe	Fagaceae	Castanea sativa	Mill.	YES	Asia, Europe	Jendek & Nakládal (2019a)	NA
	A. obscuricollis	Kiesenwetter	Africa, Asia, Europe	Fagaceae	Quercus	L.	NO	Africa, North America, South America, Asia, Europe	Jendek & Polakova (2014)	This record has been excluded from our dataset, as it is only reported to genus level
	A. obscuricollis	Kiesenwetter	Africa, Asia, Europe	Fagaceae	Quercus petraea	(Matt.) Liebl.	YES	Asia, Europe	Jendek & Polakova (2014)	NA
	A. obscuricollis	Kiesenwetter	Africa, Asia, Europe	Fagaceae	Quercus robur	L.	YES	Asia, Europe	Jendek & Polakova (2014)	NA
	A. obscuricollis	Kiesenwetter	Africa, Asia, Europe	Fagaceae	Quercus suber	L.	YES	Asia, Europe	Jendek & Polakova (2014)	NA
	A. obsoletoguttatus	Gory	North America	Sapindaceae	Aesculus glabra	Willd.	YES	North America	Jendek & Polakova (2014)	NA
	A. obsoletoguttatus	Gory	North America	Sapindaceae	Aesculus pavia	L.	YES	North America	Jendek & Polakova (2014)	NA
	A. obsoletoguttatus	Gory	North America	Betulaceae	Betula lenta	L.	YES	North America	Jendek & Polakova (2014)	NA
	A. obsoletoguttatus	Gory	North America	Betulaceae	Carpinus caroliniana	Walter	YES	North America	Jendek & Polakova (2014)	NA
	A. obsoletoguttatus	Gory	North America	Juglandaceae	Carya	Nutt.	NO	North America, Asia	Jendek & Polakova (2014)	This record has been excluded from our dataset, as it is only reported to genus level
	A. obsoletoguttatus	Gory	North America	Fagaceae	Fagus	L.	NO	North America, Asia, Europe	Jendek & Polakova (2014)	This record has been excluded from our dataset, as it is only reported to genus level
	A. obsoletoguttatus	Gory	North America	Fagaceae	Fagus grandifolia	Ehrh.	YES	North America	Jendek & Polakova (2014)	NA
	A. obsoletoguttatus	Gory	North America	Fagaceae	Fagus sylvatica	L.	YES	Europe	Jendek & Polakova (2014)	NA
	A. obsoletoguttatus	Gory	North America	Fabaceae	Gleditsia triacanthos	L.	YES	North America	Jendek & Polakova (2014)	NA
	A. obsoletoguttatus	Gory	North America	Betulaceae	Ostrya virginiana	(Mill.) K. Koch	YES	North America	Jendek & Polakova (2014)	NA
	A. obsoletoguttatus	Gory	North America	Fagaceae	Quercus prinoides	Willd.	YES	North America	Jendek & Polakova (2014)	NA
	A. obsoletoguttatus	Gory	North America	Fagaceae	Quercus rubra	L.	YES	North America	Jendek & Polakova (2014)	NA
	A. obsoletoguttatus	Gory	North America	Salicaceae	Salix	L.	NO	Africa, North America, South America, Asia, Europe	Jendek & Polakova (2014)	This record has been excluded from our dataset, as it is only reported to genus level
	A. olivicolor	Kiesenwetter	Asia, Europe	Betulaceae	Carpinus	L.	NO	North America, Asia, Europe	Jendek & Polakova (2014)	This record has been excluded from our dataset, as the only Quercus host record of this Agrilus species is only reported to genus level
	A. olivicolor	Kiesenwetter	Asia, Europe	Betulaceae	Carpinus betulus	L.	NO	Europe	Jendek & Polakova (2014)	This record has been excluded from our dataset, as the only Quercus host record of this Agrilus species is only reported to genus level
	A. olivicolor	Kiesenwetter	Asia, Europe	Betulaceae	Corylus	L.	NO	North America, Asia, Europe	Jendek & Polakova (2014)	This record has been excluded from our dataset, as the only Quercus host record of this Agrilus species is only reported to genus level
	A. olivicolor	Kiesenwetter	Asia, Europe	Betulaceae	Corylus avellana	L.	NO	Europe	Jendek & Polakova (2014)	This record has been excluded from our dataset, as the only Quercus host record of this Agrilus species is only reported to genus level
	A. olivicolor	Kiesenwetter	Asia, Europe	Fagaceae	Quercus	L.	NO	Africa, North America, South America, Asia, Europe	Jendek & Nakládal (2019a)	This record has been excluded from our dataset, as the only Quercus host record of this Agrilus species is only reported to genus level
	A. osburni	Knull	North America	Betulaceae	Ostrya virginiana	(Mill.) K. Koch	YES	North America	Jendek & Polakova (2014)	NA
	A. osburni	Knull	North America	Fagaceae	Quercus phellos	L.	YES	North America	Jendek & Polakova (2014)	NA
	A. parkeri	Knull	North America	Fagaceae	Quercus arizonica	Sarg.	YES	North America	Jendek & Polakova (2014)	NA
	A. parkeri	Knull	North America	Fagaceae	Quercus emoryi	Torr.	YES	North America	Jendek & Polakova (2014)	NA
	A. parkeri	Knull	North America	Fagaceae	Quercus hypoleucoides	A. Camus	YES	North America	Jendek & Polakova (2014)	NA
	A. quadriimpressus	Ziegler	North America	Fagaceae	Quercus	L.	NO	Africa, North America, South America, Asia, Europe	Jendek & Polakova (2014)	This record has been excluded from our dataset, as it is only reported to genus level
	A. quercicola	Fisher	North America	Fagaceae	Quercus bicolor	Willd.	YES	North America	Jendek & Polakova (2014)	NA
	A. quercicola	Fisher	North America	Fagaceae	Quercus falcata	Michx.	YES	North America	Jendek & Polakova (2014)	NA
	A. quercicola	Fisher	North America	Fagaceae	Quercus gambelii	Nutt.	NO	North America	Jendek & Polakova (2014)	This record has been excluded from our analyses, as this host missing from the phylogeny
	A. quercicola	Fisher	North America	Fagaceae	Quercus macrocarpa	Michx.	YES	North America	Jendek & Polakova (2014)	NA
	A. quercicola	Fisher	North America	Fagaceae	Quercus rubra	L.	YES	North America	Jendek & Polakova (2014)	NA
	A. quercicola	Fisher	North America	Fagaceae	Quercus shumardii	Buckley	YES	North America	Jendek & Polakova (2014)	NA
	A. relegatoides	Novak	Asia	Fagaceae	Quercus infectoria	(A. Kern.) Meikle	YES	Asia, Europe	Jendek & Polakova (2014)	NA
	A. relegatus	Curletti	Asia, Europe	Fagaceae	Quercus	L.	NO	Africa, North America, South America, Asia, Europe	Jendek & Polakova (2014)	This record has been excluded from our dataset, as it is only reported to genus level
	A. relegatus	Curletti	Asia, Europe	Fagaceae	Quercus coccifera	L.	YES	Africa, Asia, Europe	Jendek & Nakládal (2019a)	NA
	A. relegatus	Curletti	Asia, Europe	Fagaceae	Quercus frainetto	Ten.	YES	Europe	Jendek & Polakova (2014)	NA
	A. relegatus	Curletti	Asia, Europe	Fagaceae	Quercus ilex	L.	YES	Africa, Europe	Jendek & Nakládal (2019a)	NA
	A. relegatus	Curletti	Asia, Europe	Fagaceae	Quercus pubescens	Willd.	YES	Europe	Jendek & Polakova (2014)	NA
	A. samai	Magnani	Asia	Fagaceae	Quercus alnifolia	Poech	YES	Asia	Jendek & Polakova (2014)	NA
	A. smaragdinus	Solsky	Asia	Fagaceae	Quercus	L.	NO	Africa, North America, South America, Asia, Europe	Jendek & Nakládal (2019a)	This record has been excluded from our dataset, as it is only reported to genus level
	A. sulcicollis	Lacordaire	Africa, Asia, Europe	Fagaceae	Fagus	L.	NO	North America, Asia, Europe	Jendek & Polakova (2014)	This record has been excluded from our dataset, as it is only reported to genus level
	A. sulcicollis	Lacordaire	Africa, Asia, Europe	Fagaceae	Fagus sylvatica	L.	YES	Europe	Jendek & Polakova (2014)	NA
	A. sulcicollis	Lacordaire	Africa, Asia, Europe	Fagaceae	Quercus	L.	NO	Africa, North America, South America, Asia, Europe	Jendek & Polakova (2014)	This record has been excluded from our dataset, as it is only reported to genus level
	A. sulcicollis	Lacordaire	Africa, Asia, Europe	Fagaceae	Quercus frainetto	Ten.	YES	Europe	Jendek & Polakova (2014)	NA
	A. sulcicollis	Lacordaire	Africa, Asia, Europe	Fagaceae	Quercus macrocarpa	Michx.	NO	North America	Jendek (2016)	This host has been excluded from our dataset, as it has only been reported in the beetle's introduced range in North America
	A. sulcicollis	Lacordaire	Africa, Asia, Europe	Fagaceae	Quercus petraea	(Matt.) Liebl.	YES	Asia, Europe	Jendek & Polakova (2014)	NA
	A. sulcicollis	Lacordaire	Africa, Asia, Europe	Fagaceae	Quercus pubescens	Willd.	YES	Europe	Jendek & Polakova (2014)	NA
	A. sulcicollis	Lacordaire	Africa, Asia, Europe	Fagaceae	Quercus robur	L.	YES	Asia, Europe	Jendek & Polakova (2014)	NA
	A. townsendi	Fall	North America	Fagaceae	Quercus	L.	NO	Africa, North America, South America, Asia, Europe	Jendek & Polakova (2014)	This record has been excluded from our dataset, as it is only reported to genus level
	A. ussuricola	Obenberger	Asia	Fagaceae	Quercus	L.	NO	Africa, North America, South America, Asia, Europe	Jendek (2016)	This record has been excluded from our dataset, as it is only reported to genus level
	A. ussuricola	Obenberger	Asia	Fagaceae	Quercus acutissima	Carruth.	YES	Asia	Jendek & Polakova (2014)	NA
	A. ussuricola	Obenberger	Asia	Fagaceae	Quercus serrata	Murray	YES	Asia	Jendek & Polakova (2014)	NA
	HOST STATUS REFERENCES
	References used	Full reference								Notes
	Jendek & Polakova (2014)	Jendek, E. & Polakova, J. Host Plants of World Agrilus (Coleoptera, Buprestidae). A Critical Review. (Springer, 2014).								Records only included if marked as '3!' and without any remarks indicating that the information might be dubious
	Jendek (2016)	Jendek, E. Taxonomic, nomenclatural, distributional and biological study of the genus Agrilus (Coleoptera: Buprestidae). J Insect Biodivers 4, 1 (2016).								NA
	Jendek & Nakládal (2019a)	Jendek, E. & Nakládal, O. Taxonomic, distributional and biological study of the genus Agrilus (Coleoptera: Buprestidae). Part II. Zootaxa 4554, 401–459 (2019).								NA
	Jendek & Nakládal (2019b)	Jendek, E. & Nakládal, O. Nine new Agrilus (Coleoptera: Buprestidae, Agrilini) from Palaearctic and Oriental regions. Zootaxa 4560, 345–354 (2019).								NA
	Brown et al. (2014)	Brown, N., Inward, D. J. G., Jeger, M. & Denman, S. A review of Agrilus biguttatus in UK forests and its relationship with acute oak decline. Forestry 88, 53–63 (2015).								NA
	Vansteenkiste et al. (2004)	Vansteenkiste, D., Tirry, L., Van Acker, J. & Stevens, M. Predispositions and symptoms of Agrilus borer attack in declining oak trees. Ann For Sci 61, 815–823 (2004).								NA
	NATIVE REGION REFERENCES
	References used	Full reference								Notes
	Jendek & Grebennikov (2023)	Jendek, E. & V. V. Grebennikiov. Summary of native geographic distribution of all 3,341 species of the most speciose animal genus Agrilus (Coleoptera: Buprestidae). J Insect Biodivers, 39(2), 32-78 (2023).								Agrilus native region information
	GBIF (2025)	GBIF. GBIF: The Global Biodiversity Information Facility. 2025). https://www.gbif.org								Used to supplement Agrilus native region information
	Govaerts et al. (2021)	Govaerts, R., Nic Lughadha, E., Black, N., Turner, R., & Paton, A. The World Checklist of Vascular Plants, a continuously updated resource for exploring global plant diversity. Scientific Data 2021 8:1, 8(1), 1–10. (2021).								WCVP v10 distribution data used to infer native region information of host taxa

## Sheet: ST2 - preliminary LOOIC
	Supplementary Table 2: LOOIC (Leave-One-Out Information Criterion) cross validation to assess the best-performing geographic distance metric
	All models fitted using family: bernoulli, links: mu = logit, 4 chains and 7000 iterations.
	Model	Formula	elpd_diff	se_diff	elpd_loo.estimate	elpd_loo.se	p_loo.estimate	p_loo.se	looic.estimate	looic.se
	oak_modC	host.status ~ min.dist.mean.norm	0	0	-444.11	-444.11	2.0697	0.276135	888.219	67.5939
	oak_modD	host.status ~ min.dist.median.norm	-4.72374	6.03415	-448.833	-448.833	2.37333	0.385855	897.667	68.2585
	oak_modF	host.status ~ min.dist.median.log	-57.9307	9.3647	-502.04	-502.04	2.55605	0.411355	1004.08	76.7801
	oak_modE	host.status ~ min.dist.mean.log	-65.2853	9.73856	-509.395	-509.395	2.58189	0.41554	1018.79	78.0274
	oak_modA	host.status ~ min.dist.mean	-145.99	17.1458	-590.1	-590.1	4.98869	1.62968	1180.2	89.0092
	oak_modB	host.status ~ min.dist.median	-147.728	17.0543	-591.838	-591.838	4.78211	1.44768	1183.68	88.9579
	Note: elpd_diff = Expected Log Predictive Density difference, se_diff = Standard Error of elpd_diff, elpd_loo.estimate = Leave-One-Out expected Log Predictive Density estimate, elpd_loo.se = Standard Error of elpd_loo.estimate, p_loo.estimate = Effective number of parameters estimate from Leave-One-Out cross validation, p_loo.se = Standard error of the p_loo.estimate, looic.estimate = Leave-One-O…

## Sheet: ST3 - Model stats
	Supplementary Table 3: Model statistics
	NB: In all cases, "draws were sampled using sampling(NUTS). For each parameter, Bulk_ESS and Tail_ESS are effective sample size measures, and Rhat is the potential scale reduction factor on split chains (at convergence, Rhat = 1)."
	Note: Est.Error = Standard Error of the posterior estimate, l-95% CI = Lower bound of the 95% Credible Interval, u-95% CI = Upper bound of the 95% Credible Interval, Rhat = Potential scale reduction factor, Bulk_ESS = Bulk Effective Sample Size, Tail_ESS = Tail Effective Sample Size. Note: host.status = host status, min.dist.median.norm = normalised median minimum distance, min.dist.mean.norm = n…
	MODEL 1
	Family: bernoulli
	Links: mu = logit
	Formula: host.status ~ 1
	Data: host.status_data (Number of observations: 7552)
	Draws: 4 chains, each with iter = 7000; warmup = 3500; thin = 1; total post-warmup draws = 14000
	Population-Level Effects:
		Estimate	Est.Error	l-95% CI	u-95% CI	Rhat	Bulk_ESS	Tail_ESS
	Intercept	-4.16	0.09	-4.34	-3.98	1	3428	3006
	MODEL 2
	Family: bernoulli
	Links: mu = logit
	Formula: host.status ~ min.dist.mean.norm
	Data: host.status_data (Number of observations: 7552)
	Draws: 4 chains, each with iter = 7000; warmup = 3500; thin = 1; total post-warmup draws = 14000
	Population-Level Effects:
		Estimate	Est.Error	l-95% CI	u-95% CI	Rhat	Bulk_ESS	Tail_ESS
	Intercept	-2.05	0.11	-2.28	-1.83	1	8545	7778
	min.dist.mean.norm	-4.14	0.3	-4.76	-3.58	1	2649	3492
	MODEL 3
	Family: bernoulli
	Links: mu = logit
	Formula: host.status ~ min.dist.median.norm
	Data: host.status_data (Number of observations: 7552)
	Draws: 4 chains, each with iter = 7000; warmup = 3500; thin = 1; total post-warmup draws = 14000
	Population-Level Effects:
		Estimate	Est.Error	l-95% CI	u-95% CI	Rhat	Bulk_ESS	Tail_ESS
	Intercept	-2.32	0.11	-2.53	-2.11	1	8492	6979
	min.dist.median.norm	-4.24	0.34	-4.94	-3.62	1	2469	2910
	MODEL 4
	Family: bernoulli
	Links: mu = logit
	Formula: host.status ~ phylo.dist.min
	Data: host.status_data (Number of observations: 7552)
	Draws: 4 chains, each with iter = 7000; warmup = 3500; thin = 1; total post-warmup draws = 14000
	Population-Level Effects:
		Estimate	Est.Error	l-95% CI	u-95% CI	Rhat	Bulk_ESS	Tail_ESS
	Intercept	-2.15	0.15	-2.45	-1.87	1	6822	7746
	phylo.dist.min	-3.4	0.28	-3.94	-2.86	1	3920	4737
	MODEL 5
	Family: bernoulli
	Links: mu = logit
	Formula: host.status ~ phylo.dist.mean
	Data: host.status_data (Number of observations: 7552)
	Draws: 4 chains, each with iter = 7000; warmup = 3500; thin = 1; total post-warmup draws = 14000
	Population-Level Effects:
		Estimate	Est.Error	l-95% CI	u-95% CI	Rhat	Bulk_ESS	Tail_ESS
	Intercept	-1.81	0.24	-2.3	-1.36	1	5732	6371
	phylo.dist.mean	-3	0.32	-3.62	-2.36	1	4367	5951
	MODEL 6
	Family: bernoulli
	Links: mu = logit
	Formula: host.status ~ phylo.dist.min + phylo.dist.mean
	Data: host.status_data (Number of observations: 7552)
	Draws: 4 chains, each with iter = 7000; warmup = 3500; thin = 1; total post-warmup draws = 14000
	Population-Level Effects:
		Estimate	Est.Error	l-95% CI	u-95% CI	Rhat	Bulk_ESS	Tail_ESS
	Intercept	-2.59	0.3	-3.22	-2.03	1	7054	8127
	phylo.dist.min	-3.9	0.4	-4.68	-3.11	1	4587	6054
	phylo.dist.mean	0.95	0.55	-0.11	2.05	1	4858	6019
	MODEL 7
	Family: bernoulli
	Links: mu = logit
	Formula: host.status ~ gbif.entries
	Data: host.status_data (Number of observations: 7552)
	Draws: 4 chains, each with iter = 7000; warmup = 3500; thin = 1; total post-warmup draws = 14000
	Population-Level Effects:
		Estimate	Est.Error	l-95% CI	u-95% CI	Rhat	Bulk_ESS	Tail_ESS
	Intercept	-4.47	0.11	-4.67	-4.26	1.01	1277	1161
	gbif.entries	0	0	0	0	1	4279	5773
	MODEL 8
	Family: bernoulli
	Links: mu = logit
	Formula: host.status ~ (1 | gr(quercus.sp, cov = oak_phylo_cov))
	Data: host.status_data (Number of observations: 7552)
	Draws: 4 chains, each with iter = 7000; warmup = 3500; thin = 1; total post-warmup draws = 14000
	Group-Level Effects:
	~quercus.sp (Number of levels: 236)
		Estimate	Est.Error	l-95% CI	u-95% CI	Rhat	Bulk_ESS	Tail_ESS
	sd(Intercept)	0.44	0.08	0.29	0.61	1	2796	5896
	Population-Level Effects:
		Estimate	Est.Error	l-95% CI	u-95% CI	Rhat	Bulk_ESS	Tail_ESS
	Intercept	-6.33	1.11	-8.69	-4.35	1	3491	6263
	MODEL 9
	Family: bernoulli
	Links: mu = logit
	Formula: host.status ~ (1 | agrilus.sp)
	Data: host.status_data (Number of observations: 7552)
	Draws: 4 chains, each with iter = 7000; warmup = 3500; thin = 1; total post-warmup draws = 14000
	Group-Level Effects:
	~agrilus.sp (Number of levels: 32)
		Estimate	Est.Error	l-95% CI	u-95% CI	Rhat	Bulk_ESS	Tail_ESS
	sd(Intercept)	0.51	0.15	0.21	0.83	1	4750	4249
	Population-Level Effects:
		Estimate	Est.Error	l-95% CI	u-95% CI	Rhat	Bulk_ESS	Tail_ESS
	Intercept	-4.28	0.14	-4.58	-4.01	1	10307	10416
	MODEL 10
	Family: bernoulli
	Links: mu = logit
	Formula: host.status ~ min.dist.mean.norm + phylo.dist.min
	Data: host.status_data (Number of observations: 7552)
	Draws: 4 chains, each with iter = 7000; warmup = 3500; thin = 1; total post-warmup draws = 14000
	Population-Level Effects:
		Estimate	Est.Error	l-95% CI	u-95% CI	Rhat	Bulk_ESS	Tail_ESS
	Intercept	-1.5	0.15	-1.81	-1.2	1	9564	8900
	min.dist.mean.norm	-3.66	0.32	-4.31	-3.06	1	5169	5545
	phylo.dist.min	-1.36	0.3	-1.97	-0.77	1	5921	6235
	MODEL 11
	Family: bernoulli
	Links: mu = logit
	Formula: host.status ~ min.dist.mean.norm + phylo.dist.mean
	Data: host.status_data (Number of observations: 7552)
	Draws: 4 chains, each with iter = 7000; warmup = 3500; thin = 1; total post-warmup draws = 14000
	Population-Level Effects:
		Estimate	Est.Error	l-95% CI	u-95% CI	Rhat	Bulk_ESS	Tail_ESS
	Intercept	-1.18	0.27	-1.73	-0.65	1	7043	7300
	min.dist.mean.norm	-3.94	0.32	-4.59	-3.34	1	4600	4768
	phylo.dist.mean	-1.27	0.38	-2.01	-0.52	1	5902	6135
	MODEL 12
	Family: bernoulli
	Links: mu = logit
	Formula: host.status ~ min.dist.mean.norm + phylo.dist.min + phylo.dist.mean
	Data: host.status_data (Number of observations: 7552)
	Draws: 4 chains, each with iter = 7000; warmup = 3500; thin = 1; total post-warmup draws = 14000
	Population-Level Effects:
		Estimate	Est.Error	l-95% CI	u-95% CI	Rhat	Bulk_ESS	Tail_ESS
	Intercept	-1.59	0.32	-2.25	-0.98	1	7341	7445
	min.dist.mean.norm	-3.64	0.32	-4.29	-3.03	1	5591	6123
	phylo.dist.min	-1.44	0.44	-2.31	-0.58	1	5227	5619
	phylo.dist.mean	0.16	0.59	-0.97	1.35	1	5299	5665
	MODEL 13
	Family: bernoulli
	Links: mu = logit
	Formula: host.status ~ min.dist.median.norm + phylo.dist.min
	Data: host.status_data (Number of observations: 7552)
	Draws: 4 chains, each with iter = 7000; warmup = 3500; thin = 1; total post-warmup draws = 14000
	Population-Level Effects:
		Estimate	Est.Error	l-95% CI	u-95% CI	Rhat	Bulk_ESS	Tail_ESS
	Intercept	-1.69	0.15	-1.99	-1.4	1	9125	8404
	min.dist.median.norm	-3.76	0.37	-4.52	-3.08	1	4675	4878
	phylo.dist.min	-1.44	0.29	-2.02	-0.87	1	5798	6168
	MODEL 14
	Family: bernoulli
	Links: mu = logit
	Formula: host.status ~ min.dist.median.norm + phylo.dist.mean
	Data: host.status_data (Number of observations: 7552)
	Draws: 4 chains, each with iter = 7000; warmup = 3500; thin = 1; total post-warmup draws = 14000
	Population-Level Effects:
		Estimate	Est.Error	l-95% CI	u-95% CI	Rhat	Bulk_ESS	Tail_ESS
	Intercept	-1.34	0.27	-1.89	-0.83	1	6871	7271
	min.dist.median.norm	-4.04	0.36	-4.77	-3.38	1	4058	4774
	phylo.dist.mean	-1.38	0.37	-2.1	-0.66	1	6325	6396
	MODEL 15
	Family: bernoulli
	Links: mu = logit
	Formula: host.status ~ min.dist.median.norm + phylo.dist.min + phylo.dist.mean
	Data: host.status_data (Number of observations: 7552)
	Draws: 4 chains, each with iter = 7000; warmup = 3500; thin = 1; total post-warmup draws = 14000
	Population-Level Effects:
		Estimate	Est.Error	l-95% CI	u-95% CI	Rhat	Bulk_ESS	Tail_ESS
	Intercept	-1.76	0.31	-2.37	-1.17	1	7512	8403
	min.dist.median.norm	-3.76	0.36	-4.49	-3.08	1	5556	6112
	phylo.dist.min	-1.48	0.42	-2.32	-0.66	1	5443	6169
	phylo.dist.mean	0.12	0.57	-0.99	1.26	1	5540	6680
	MODEL 16
	Family: bernoulli
	Links: mu = logit
	Formula: host.status ~ min.dist.mean.norm + gbif.entries
	Data: host.status_data (Number of observations: 7552)
	Draws: 4 chains, each with iter = 7000; warmup = 3500; thin = 1; total post-warmup draws = 14000
	Population-Level Effects:
		Estimate	Est.Error	l-95% CI	u-95% CI	Rhat	Bulk_ESS	Tail_ESS
	Intercept	-2.4	0.13	-2.66	-2.16	1	4930	5038
	min.dist.mean.norm	-3.91	0.3	-4.51	-3.34	1	1800	2121
	gbif.entries	0	0	0	0	1	10649	8401
	MODEL 17
	Family: bernoulli
	Links: mu = logit
	Formula: host.status ~ min.dist.median.norm + gbif.entries
	Data: host.status_data (Number of observations: 7552)
	Draws: 4 chains, each with iter = 7000; warmup = 3500; thin = 1; total post-warmup draws = 14000
	Population-Level Effects:
		Estimate	Est.Error	l-95% CI	u-95% CI	Rhat	Bulk_ESS	Tail_ESS
	Intercept	-2.64	0.12	-2.89	-2.41	1	5232	4441
	min.dist.median.norm	-3.97	0.34	-4.67	-3.33	1	1848	1808
	gbif.entries	0	0	0	0	1	9712	8239
	MODEL 18
	Family: bernoulli
	Links: mu = logit
	Formula: host.status ~ min.dist.mean.norm + (1 | gr(quercus.sp, cov = oak_phylo_cov))
	Data: host.status_data (Number of observations: 7552)
	Draws: 4 chains, each with iter = 7000; warmup = 3500; thin = 1; total post-warmup draws = 14000
	Group-Level Effects:
	~quercus.sp (Number of levels: 236)
		Estimate	Est.Error	l-95% CI	u-95% CI	Rhat	Bulk_ESS	Tail_ESS
	sd(Intercept)	0.42	0.09	0.27	0.6	1	3146	5755
	Population-Level Effects:
		Estimate	Est.Error	l-95% CI	u-95% CI	Rhat	Bulk_ESS	Tail_ESS
	Intercept	-3.81	1.1	-6.22	-1.86	1	3551	6063
	min.dist.mean.norm	-4.09	0.36	-4.83	-3.41	1	19201	10632
	MODEL 19
	Family: bernoulli
	Links: mu = logit
	Formula: host.status ~ min.dist.median.norm + (1 | gr(quercus.sp, cov = oak_phylo_cov))
	Data: host.status_data (Number of observations: 7552)
	Draws: 4 chains, each with iter = 7000; warmup = 3500; thin = 1; total post-warmup draws = 14000
	Group-Level Effects:
	~quercus.sp (Number of levels: 236)
		Estimate	Est.Error	l-95% CI	u-95% CI	Rhat	Bulk_ESS	Tail_ESS
	sd(Intercept)	0.33	0.07	0.21	0.5	1	2867	6046
	Population-Level Effects:
		Estimate	Est.Error	l-95% CI	u-95% CI	Rhat	Bulk_ESS	Tail_ESS
	Intercept	-3.86	0.9	-5.81	-2.28	1	4058	6571
	min.dist.median.norm	-3.9	0.37	-4.68	-3.21	1	18713	10338
	MODEL 20
	Family: bernoulli
	Links: mu = logit
	Formula: host.status ~ min.dist.mean.norm + (1 | agrilus.sp)
	Data: host.status_data (Number of observations: 7552)
	Draws: 4 chains, each with iter = 7000; warmup = 3500; thin = 1; total post-warmup draws = 14000
	Group-Level Effects:
	~agrilus.sp (Number of levels: 32)
		Estimate	Est.Error	l-95% CI	u-95% CI	Rhat	Bulk_ESS	Tail_ESS
	sd(Intercept)	0.51	0.16	0.22	0.84	1	4352	3341
	Population-Level Effects:
		Estimate	Est.Error	l-95% CI	u-95% CI	Rhat	Bulk_ESS	Tail_ESS
	Intercept	-2.05	0.16	-2.37	-1.74	1	11421	11120
	min.dist.mean.norm	-4.24	0.31	-4.87	-3.66	1	9341	8499
	MODEL 21
	Family: bernoulli
	Links: mu = logit
	Formula: host.status ~ min.dist.median.norm + (1 | agrilus.sp)
	Data: host.status_data (Number of observations: 7552)
	Draws: 4 chains, each with iter = 7000; warmup = 3500; thin = 1; total post-warmup draws = 14000
	Group-Level Effects:
	~agrilus.sp (Number of levels: 32)
		Estimate	Est.Error	l-95% CI	u-95% CI	Rhat	Bulk_ESS	Tail_ESS
	sd(Intercept)	0.52	0.16	0.24	0.85	1	5923	6864
	Population-Level Effects:
		Estimate	Est.Error	l-95% CI	u-95% CI	Rhat	Bulk_ESS	Tail_ESS
	Intercept	-2.33	0.15	-2.63	-2.04	1	12039	11163
	min.dist.median.norm	-4.33	0.36	-5.06	-3.67	1	12453	8255
	MODEL 22
	Family: bernoulli
	Links: mu = logit
	Formula: host.status ~ phylo.dist.min + gbif.entries
	Data: host.status_data (Number of observations: 7552)
	Draws: 4 chains, each with iter = 7000; warmup = 3500; thin = 1; total post-warmup draws = 14000
	Population-Level Effects:
		Estimate	Est.Error	l-95% CI	u-95% CI	Rhat	Bulk_ESS	Tail_ESS
	Intercept	-2.49	0.16	-2.82	-2.19	1	4152	5203
	phylo.dist.min	-3.34	0.3	-3.92	-2.76	1	2146	2897
	gbif.entries	0	0	0	0	1	8898	8160
	MODEL 23
	Family: bernoulli
	Links: mu = logit
	Formula: host.status ~ phylo.dist.mean + gbif.entries
	Data: host.status_data (Number of observations: 7552)
	Draws: 4 chains, each with iter = 7000; warmup = 3500; thin = 1; total post-warmup draws = 14000
	Population-Level Effects:
		Estimate	Est.Error	l-95% CI	u-95% CI	Rhat	Bulk_ESS	Tail_ESS
	Intercept	-2.21	0.26	-2.74	-1.72	1	3423	4243
	phylo.dist.mean	-2.87	0.34	-3.52	-2.18	1	2843	3699
	gbif.entries	0	0	0	0	1	7957	7560
	MODEL 24
	Family: bernoulli
	Links: mu = logit
	Formula: host.status ~ phylo.dist.min + phylo.dist.mean + gbif.entries
	Data: host.status_data (Number of observations: 7552)
	Draws: 4 chains, each with iter = 7000; warmup = 3500; thin = 1; total post-warmup draws = 14000
	Population-Level Effects:
		Estimate	Est.Error	l-95% CI	u-95% CI	Rhat	Bulk_ESS	Tail_ESS
	Intercept	-3.05	0.33	-3.71	-2.42	1	5037	5750
	phylo.dist.min	-3.98	0.42	-4.77	-3.16	1	3471	4691
	phylo.dist.mean	1.2	0.59	0.07	2.35	1	3550	4963
	gbif.entries	0	0	0	0	1	10324	7856
	MODEL 25
	Family: bernoulli
	Links: mu = logit
	Formula: host.status ~ phylo.dist.min + (1 | gr(quercus.sp, cov = oak_phylo_cov))
	Data: host.status_data (Number of observations: 7552)
	Draws: 4 chains, each with iter = 7000; warmup = 3500; thin = 1; total post-warmup draws = 14000
	Group-Level Effects:
	~quercus.sp (Number of levels: 236)
		Estimate	Est.Error	l-95% CI	u-95% CI	Rhat	Bulk_ESS	Tail_ESS
	sd(Intercept)	0.51	0.1	0.35	0.71	1	2776	5365
	Population-Level Effects:
		Estimate	Est.Error	l-95% CI	u-95% CI	Rhat	Bulk_ESS	Tail_ESS
	Intercept	-4.05	1.33	-6.77	-1.56	1	3367	5786
	phylo.dist.min	-3.44	0.37	-4.17	-2.73	1	17309	9952
	MODEL 26
	Family: bernoulli
	Links: mu = logit
	Formula: host.status ~ phylo.dist.mean + (1 | gr(quercus.sp, cov = oak_phylo_cov))
	Data: host.status_data (Number of observations: 7552)
	Draws: 4 chains, each with iter = 7000; warmup = 3500; thin = 1; total post-warmup draws = 14000
	Group-Level Effects:
	~quercus.sp (Number of levels: 236)
		Estimate	Est.Error	l-95% CI	u-95% CI	Rhat	Bulk_ESS	Tail_ESS
	sd(Intercept)	0.46	0.09	0.31	0.64	1	3361	6698
	Population-Level Effects:
		Estimate	Est.Error	l-95% CI	u-95% CI	Rhat	Bulk_ESS	Tail_ESS
	Intercept	-4.21	1.22	-6.82	-1.96	1	3568	5551
	phylo.dist.mean	-2.52	0.39	-3.3	-1.74	1	18966	11172
	MODEL 27
	Family: bernoulli
	Links: mu = logit
	Formula: host.status ~ phylo.dist.min + phylo.dist.mean + (1 | gr(quercus.sp, cov = oak_phylo_cov))
	Data: host.status_data (Number of observations: 7552)
	Draws: 4 chains, each with iter = 7000; warmup = 3500; thin = 1; total post-warmup draws = 14000
	Group-Level Effects:
	~quercus.sp (Number of levels: 236)
		Estimate	Est.Error	l-95% CI	u-95% CI	Rhat	Bulk_ESS	Tail_ESS
	sd(Intercept)	0.52	0.1	0.35	0.73	1	3007	6403
	Population-Level Effects:
		Estimate	Est.Error	l-95% CI	u-95% CI	Rhat	Bulk_ESS	Tail_ESS
	Intercept	-4.67	1.39	-7.57	-2.06	1	4060	6186
	phylo.dist.min	-4.02	0.48	-4.98	-3.1	1	11394	10094
	phylo.dist.mean	1.15	0.62	-0.05	2.4	1	12329	9983
	MODEL 28
	Family: bernoulli
	Links: mu = logit
	Formula: host.status ~ phylo.dist.min + (1 | agrilus.sp)
	Data: host.status_data (Number of observations: 7552)
	Draws: 4 chains, each with iter = 7000; warmup = 3500; thin = 1; total post-warmup draws = 14000
	Group-Level Effects:
	~agrilus.sp (Number of levels: 32)
		Estimate	Est.Error	l-95% CI	u-95% CI	Rhat	Bulk_ESS	Tail_ESS
	sd(Intercept)	0.37	0.16	0.06	0.69	1	3556	3147
	Population-Level Effects:
		Estimate	Est.Error	l-95% CI	u-95% CI	Rhat	Bulk_ESS	Tail_ESS
	Intercept	-2.17	0.18	-2.53	-1.84	1	15434	11599
	phylo.dist.min	-3.48	0.3	-4.07	-2.91	1	10945	10849
	MODEL 29
	Family: bernoulli
	Links: mu = logit
	Formula: host.status ~ phylo.dist.min + (phylo.dist.min | agrilus.sp)
	Data: host.status_data (Number of observations: 7552)
	Draws: 4 chains, each with iter = 7000; warmup = 3500; thin = 1; total post-warmup draws = 14000
	Group-Level Effects:
	~agrilus.sp (Number of levels: 32)
		Estimate	Est.Error	l-95% CI	u-95% CI	Rhat	Bulk_ESS	Tail_ESS
	sd(Intercept)	1.59	0.4	0.94	2.51	1	3923	6820
	sd(phylo.dist.min)	2.27	0.54	1.33	3.44	1	4449	7695
	cor(Intercept, phylo.dist.min)	-0.98	0.03	-1	-0.91	1	8433	8747
	Population-Level Effects:
		Estimate	Est.Error	l-95% CI	u-95% CI	Rhat	Bulk_ESS	Tail_ESS
	Intercept	-2.5	0.38	-3.32	-1.81	1	6217	8291
	phylo.dist.min	-3.18	0.55	-4.24	-2.06	1	6647	8283
	MODEL 30
	Family: bernoulli
	Links: mu = logit
	Formula: host.status ~ phylo.dist.mean + (1 | agrilus.sp)
	Data: host.status_data (Number of observations: 7552)
	Draws: 4 chains, each with iter = 7000; warmup = 3500; thin = 1; total post-warmup draws = 14000
	Group-Level Effects:
	~agrilus.sp (Number of levels: 32)
		Estimate	Est.Error	l-95% CI	u-95% CI	Rhat	Bulk_ESS	Tail_ESS
	sd(Intercept)	0.89	0.19	0.56	1.3	1	4389	7118
	Population-Level Effects:
		Estimate	Est.Error	l-95% CI	u-95% CI	Rhat	Bulk_ESS	Tail_ESS
	Intercept	-1.25	0.34	-1.91	-0.56	1	8283	9273
	phylo.dist.mean	-4.07	0.45	-4.97	-3.22	1	7801	8150
	MODEL 31
	Family: bernoulli
	Links: mu = logit
	Formula: host.status ~ phylo.dist.mean + (phylo.dist.mean | agrilus.sp)
	Data: host.status_data (Number of observations: 7552)
	Draws: 4 chains, each with iter = 7000; warmup = 3500; thin = 1; total post-warmup draws = 14000
	Group-Level Effects:
	~agrilus.sp (Number of levels: 32)
		Estimate	Est.Error	l-95% CI	u-95% CI	Rhat	Bulk_ESS	Tail_ESS
	sd(Intercept)	3.31	0.8	1.94	5.09	1	3479	4849
	sd(phylo.dist.mean)	3.3	0.91	1.7	5.28	1	3685	5099
	cor(Intercept, phylo.dist.mean)	-0.99	0.02	-1	-0.95	1	4082	5339
	Population-Level Effects:
		Estimate	Est.Error	l-95% CI	u-95% CI	Rhat	Bulk_ESS	Tail_ESS
	Intercept	-1.45	0.76	-3.08	-0.04	1	3130	5087
	phylo.dist.mean	-3.78	0.83	-5.33	-2.02	1	3641	4906
	MODEL 32
	Family: bernoulli
	Links: mu = logit
	Formula: host.status ~ phylo.dist.min + phylo.dist.mean + (1 | agrilus.sp)
	Data: host.status_data (Number of observations: 7552)
	Draws: 4 chains, each with iter = 7000; warmup = 3500; thin = 1; total post-warmup draws = 14000
	Group-Level Effects:
	~agrilus.sp (Number of levels: 32)
		Estimate	Est.Error	l-95% CI	u-95% CI	Rhat	Bulk_ESS	Tail_ESS
	sd(Intercept)	0.33	0.16	0.04	0.65	1	4294	4989
	Population-Level Effects:
		Estimate	Est.Error	l-95% CI	u-95% CI	Rhat	Bulk_ESS	Tail_ESS
	Intercept	-2.52	0.33	-3.17	-1.88	1	12886	12497
	phylo.dist.min	-3.89	0.45	-4.76	-2.99	1	11229	9609
	phylo.dist.mean	0.78	0.63	-0.49	2.01	1	10707	9746
	MODEL 33
	Family: bernoulli
	Links: mu = logit
	Formula: host.status ~ phylo.dist.min + phylo.dist.mean + (phylo.dist.min + phylo.dist.mean | agrilus.sp)
	Data: host.status_data (Number of observations: 7552)
	Draws: 4 chains, each with iter = 7000; warmup = 3500; thin = 1; total post-warmup draws = 14000
	Group-Level Effects:
	~agrilus.sp (Number of levels: 32)
		Estimate	Est.Error	l-95% CI	u-95% CI	Rhat	Bulk_ESS	Tail_ESS
	sd(Intercept)	1.97	0.85	0.68	3.99	1	1978	4121
	sd(phylo.dist.min)	2.75	0.82	1.41	4.6	1	2245	4976
	sd(phylo.dist.mean)	2.4	1.69	0.12	6.38	1.01	1102	2886
	cor(Intercept, phylo.dist.min)	-0.4	0.48	-0.99	0.59	1.01	1152	3878
	cor(Intercept, phylo.dist.mean)	-0.44	0.45	-0.94	0.68	1	2248	5611
	cor(phylo.dist.min, phylo.dist.mean)	-0.47	0.42	-0.95	0.63	1	2655	4954
	Population-Level Effects:
		Estimate	Est.Error	l-95% CI	u-95% CI	Rhat	Bulk_ESS	Tail_ESS
	Intercept	-3.12	0.68	-4.66	-1.99	1	5437	6889
	phylo.dist.min	-4.1	0.88	-5.86	-2.35	1	5804	5990
	phylo.dist.mean	1.53	1.21	-0.59	4.18	1	4762	4971
	MODEL 34
	Family: bernoulli
	Links: mu = logit
	Formula: host.status ~ gbif.entries + (1 | gr(quercus.sp, cov = oak_phylo_cov))
	Data: host.status_data (Number of observations: 7552)
	Draws: 4 chains, each with iter = 7000; warmup = 3500; thin = 1; total post-warmup draws = 14000
	Group-Level Effects:
	~quercus.sp (Number of levels: 236)
		Estimate	Est.Error	l-95% CI	u-95% CI	Rhat	Bulk_ESS	Tail_ESS
	sd(Intercept)	0.32	0.07	0.2	0.46	1	3408	7903
	Population-Level Effects:
		Estimate	Est.Error	l-95% CI	u-95% CI	Rhat	Bulk_ESS	Tail_ESS
	Intercept	-6	0.84	-7.78	-4.51	1	5725	7294
	gbif.entries	0	0	0	0	1	13356	10623
	MODEL 35
	Family: bernoulli
	Links: mu = logit
	Formula: host.status ~ gbif.entries + (1 | agrilus.sp)
	Data: host.status_data (Number of observations: 7552)
	Draws: 4 chains, each with iter = 7000; warmup = 3500; thin = 1; total post-warmup draws = 14000
	Group-Level Effects:
	~agrilus.sp (Number of levels: 32)
		Estimate	Est.Error	l-95% CI	u-95% CI	Rhat	Bulk_ESS	Tail_ESS
	sd(Intercept)	0.55	0.16	0.25	0.89	1	4389	3913
	Population-Level Effects:
		Estimate	Est.Error	l-95% CI	u-95% CI	Rhat	Bulk_ESS	Tail_ESS
	Intercept	-4.6	0.16	-4.95	-4.31	1	7329	7856
	gbif.entries	0	0	0	0	1	15188	9149
	MODEL 36
	Family: bernoulli
	Links: mu = logit
	Formula: host.status ~ (1 | gr(quercus.sp, cov = oak_phylo_cov)) + (1 | agrilus.sp)
	Data: host.status_data (Number of observations: 7552)
	Draws: 4 chains, each with iter = 7000; warmup = 3500; thin = 1; total post-warmup draws = 14000
	Group-Level Effects:
	~agrilus.sp (Number of levels: 32)
		Estimate	Est.Error	l-95% CI	u-95% CI	Rhat	Bulk_ESS	Tail_ESS
	sd(Intercept)	0.59	0.16	0.29	0.92	1	5722	5923
	~quercus.sp (Number of levels: 236)
		Estimate	Est.Error	l-95% CI	u-95% CI	Rhat	Bulk_ESS	Tail_ESS
	sd(Intercept)	0.44	0.08	0.3	0.62	1	3733	6506
	Population-Level Effects:
		Estimate	Est.Error	l-95% CI	u-95% CI	Rhat	Bulk_ESS	Tail_ESS
	Intercept	-6.54	1.15	-8.96	-4.43	1	4382	7213
	MODEL 37
	Family: bernoulli
	Links: mu = logit
	Formula: host.status ~ min.dist.mean.norm + phylo.dist.min + gbif.entries
	Data: host.status_data (Number of observations: 7552)
	Draws: 4 chains, each with iter = 7000; warmup = 3500; thin = 1; total post-warmup draws = 14000
	Population-Level Effects:
		Estimate	Est.Error	l-95% CI	u-95% CI	Rhat	Bulk_ESS	Tail_ESS
	Intercept	-1.78	0.17	-2.11	-1.46	1	7637	7456
	min.dist.mean.norm	-3.38	0.32	-4.02	-2.77	1	3656	4476
	phylo.dist.min	-1.59	0.31	-2.21	-0.98	1	4310	4395
	gbif.entries	0	0	0	0	1	12048	9051
	MODEL 38
	Family: bernoulli
	Links: mu = logit
	Formula: host.status ~ min.dist.mean.norm + phylo.dist.mean + gbif.entries
	Data: host.status_data (Number of observations: 7552)
	Draws: 4 chains, each with iter = 7000; warmup = 3500; thin = 1; total post-warmup draws = 14000
	Population-Level Effects:
		Estimate	Est.Error	l-95% CI	u-95% CI	Rhat	Bulk_ESS	Tail_ESS
	Intercept	-1.37	0.28	-1.94	-0.84	1	4979	6429
	min.dist.mean.norm	-3.69	0.32	-4.34	-3.1	1	3147	3665
	phylo.dist.mean	-1.5	0.39	-2.25	-0.72	1	4289	5274
	gbif.entries	0	0	0	0	1	12016	9398
	MODEL 39
	Family: bernoulli
	Links: mu = logit
	Formula: host.status ~ min.dist.mean.norm + phylo.dist.min + phylo.dist.mean + gbif.entries
	Data: host.status_data (Number of observations: 7552)
	Draws: 4 chains, each with iter = 7000; warmup = 3500; thin = 1; total post-warmup draws = 14000
	Population-Level Effects:
		Estimate	Est.Error	l-95% CI	u-95% CI	Rhat	Bulk_ESS	Tail_ESS
	Intercept	-1.87	0.34	-2.56	-1.23	1	6206	7612
	min.dist.mean.norm	-3.36	0.32	-4.02	-2.74	1	4811	5416
	phylo.dist.min	-1.7	0.45	-2.58	-0.81	1	4770	5603
	phylo.dist.mean	0.18	0.61	-0.98	1.41	1	4797	5655
	gbif.entries	0	0	0	0	1	12977	9997
	MODEL 40
	Family: bernoulli
	Links: mu = logit
	Formula: host.status ~ min.dist.median.norm + phylo.dist.min + gbif.entries
	Data: host.status_data (Number of observations: 7552)
	Draws: 4 chains, each with iter = 7000; warmup = 3500; thin = 1; total post-warmup draws = 14000
	Population-Level Effects:
		Estimate	Est.Error	l-95% CI	u-95% CI	Rhat	Bulk_ESS	Tail_ESS
	Intercept	-1.95	0.16	-2.27	-1.64	1	6819	6339
	min.dist.median.norm	-3.44	0.35	-4.17	-2.79	1	3645	4256
	phylo.dist.min	-1.67	0.3	-2.27	-1.09	1	4100	4432
	gbif.entries	0	0	0	0	1	11659	9080
	MODEL 41
	Family: bernoulli
	Links: mu = logit
	Formula: host.status ~ min.dist.median.norm + phylo.dist.mean + gbif.entries
	Data: host.status_data (Number of observations: 7552)
	Draws: 4 chains, each with iter = 7000; warmup = 3500; thin = 1; total post-warmup draws = 14000
	Population-Level Effects:
		Estimate	Est.Error	l-95% CI	u-95% CI	Rhat	Bulk_ESS	Tail_ESS
	Intercept	-1.54	0.28	-2.12	-1.01	1	4972	5708
	min.dist.median.norm	-3.75	0.34	-4.44	-3.11	1	3445	4200
	phylo.dist.mean	-1.58	0.38	-2.33	-0.81	1	4296	4776
	gbif.entries	0	0	0	0	1	12051	9380
	MODEL 42
	Family: bernoulli
	Links: mu = logit
	Formula: host.status ~ min.dist.median.norm + phylo.dist.min + phylo.dist.mean + gbif.entries
	Data: host.status_data (Number of observations: 7552)
	Draws: 4 chains, each with iter = 7000; warmup = 3500; thin = 1; total post-warmup draws = 14000
	Population-Level Effects:
		Estimate	Est.Error	l-95% CI	u-95% CI	Rhat	Bulk_ESS	Tail_ESS
	Intercept	-2.05	0.32	-2.71	-1.43	1	6395	7641
	min.dist.median.norm	-3.45	0.35	-4.18	-2.79	1	4695	5057
	phylo.dist.min	-1.77	0.43	-2.62	-0.92	1	4705	5190
	phylo.dist.mean	0.2	0.59	-0.94	1.36	1	4889	5810
	gbif.entries	0	0	0	0	1	12077	9408
	MODEL 43
	Family: bernoulli
	Links: mu = logit
	Formula: host.status ~ min.dist.mean.norm + phylo.dist.min + (1 | gr(quercus.sp, cov = oak_phylo_cov))
	Data: host.status_data (Number of observations: 7552)
	Draws: 4 chains, each with iter = 7000; warmup = 3500; thin = 1; total post-warmup draws = 14000
	Group-Level Effects:
	~quercus.sp (Number of levels: 236)
		Estimate	Est.Error	l-95% CI	u-95% CI	Rhat	Bulk_ESS	Tail_ESS
	sd(Intercept)	0.48	0.1	0.31	0.69	1	2906	5572
	Population-Level Effects:
		Estimate	Est.Error	l-95% CI	u-95% CI	Rhat	Bulk_ESS	Tail_ESS
	Intercept	-3.16	1.26	-5.82	-0.83	1	3805	5699
	min.dist.mean.norm	-3.61	0.38	-4.39	-2.9	1	18108	10633
	phylo.dist.min	-1.51	0.39	-2.3	-0.75	1	16673	11081
	MODEL 44
	Family: bernoulli
	Links: mu = logit
	Formula: host.status ~ min.dist.mean.norm + phylo.dist.mean + (1 | gr(quercus.sp, cov = oak_phylo_cov))
	Data: host.status_data (Number of observations: 7552)
	Draws: 4 chains, each with iter = 7000; warmup = 3500; thin = 1; total post-warmup draws = 14000
	Group-Level Effects:
	~quercus.sp (Number of levels: 236)
		Estimate	Est.Error	l-95% CI	u-95% CI	Rhat	Bulk_ESS	Tail_ESS
	sd(Intercept)	0.45	0.09	0.29	0.65	1	2962	5524
	Population-Level Effects:
		Estimate	Est.Error	l-95% CI	u-95% CI	Rhat	Bulk_ESS	Tail_ESS
	Intercept	-2.81	1.23	-5.43	-0.58	1	4336	6146
	min.dist.mean.norm	-3.92	0.36	-4.68	-3.24	1	19173	10387
	phylo.dist.mean	-1.41	0.49	-2.36	-0.43	1	20023	11045
	MODEL 45
	Family: bernoulli
	Links: mu = logit
	Formula: host.status ~ min.dist.mean.norm + phylo.dist.min + phylo.dist.mean + (1 | gr(quercus.sp, cov = oak_phylo_cov))
	Data: host.status_data (Number of observations: 7552)
	Draws: 4 chains, each with iter = 7000; warmup = 3500; thin = 1; total post-warmup draws = 14000
	Group-Level Effects:
	~quercus.sp (Number of levels: 236)
		Estimate	Est.Error	l-95% CI	u-95% CI	Rhat	Bulk_ESS	Tail_ESS
	sd(Intercept)	0.48	0.1	0.31	0.69	1	2936	5693
	Population-Level Effects:
		Estimate	Est.Error	l-95% CI	u-95% CI	Rhat	Bulk_ESS	Tail_ESS
	Intercept	-3.17	1.3	-5.9	-0.75	1	3703	6037
	min.dist.mean.norm	-3.63	0.38	-4.4	-2.91	1	16281	10294
	phylo.dist.min	-1.46	0.52	-2.49	-0.46	1	11576	10920
	phylo.dist.mean	-0.08	0.69	-1.41	1.28	1	13847	10913
	MODEL 46
	Family: bernoulli
	Links: mu = logit
	Formula: host.status ~ min.dist.median.norm + phylo.dist.min + (1 | gr(quercus.sp, cov = oak_phylo_cov))
	Data: host.status_data (Number of observations: 7552)
	Draws: 4 chains, each with iter = 7000; warmup = 3500; thin = 1; total post-warmup draws = 14000
	Group-Level Effects:
	~quercus.sp (Number of levels: 236)
		Estimate	Est.Error	l-95% CI	u-95% CI	Rhat	Bulk_ESS	Tail_ESS
	sd(Intercept)	0.4	0.09	0.25	0.6	1	2342	4344
	Population-Level Effects:
		Estimate	Est.Error	l-95% CI	u-95% CI	Rhat	Bulk_ESS	Tail_ESS
	Intercept	-3.15	1.07	-5.44	-1.21	1	4014	7107
	min.dist.median.norm	-3.39	0.4	-4.2	-2.65	1	19503	10692
	phylo.dist.min	-1.63	0.39	-2.4	-0.88	1	15119	11152
	MODEL 47
	Family: bernoulli
	Links: mu = logit
	Formula: host.status ~ min.dist.median.norm + phylo.dist.mean + (1 | gr(quercus.sp, cov = oak_phylo_cov))
	Data: host.status_data (Number of observations: 7552)
	Draws: 4 chains, each with iter = 7000; warmup = 3500; thin = 1; total post-warmup draws = 14000
	Group-Level Effects:
	~quercus.sp (Number of levels: 236)
		Estimate	Est.Error	l-95% CI	u-95% CI	Rhat	Bulk_ESS	Tail_ESS
	sd(Intercept)	0.36	0.08	0.22	0.55	1	2698	5522
	Population-Level Effects:
		Estimate	Est.Error	l-95% CI	u-95% CI	Rhat	Bulk_ESS	Tail_ESS
	Intercept	-2.81	1.03	-5.01	-0.93	1	6073	8097
	min.dist.median.norm	-3.72	0.38	-4.49	-3.02	1	23012	10988
	phylo.dist.mean	-1.45	0.48	-2.4	-0.52	1	21507	10547
	MODEL 48
	Family: bernoulli
	Links: mu = logit
	Formula: host.status ~ min.dist.median.norm + phylo.dist.min + phylo.dist.mean + (1 | gr(quercus.sp, cov = oak_phylo_cov))
	Data: host.status_data (Number of observations: 7552)
	Draws: 4 chains, each with iter = 7000; warmup = 3500; thin = 1; total post-warmup draws = 14000
	Group-Level Effects:
	~quercus.sp (Number of levels: 236)
		Estimate	Est.Error	l-95% CI	u-95% CI	Rhat	Bulk_ESS	Tail_ESS
	sd(Intercept)	0.4	0.09	0.25	0.6	1	2789	5142
	Population-Level Effects:
		Estimate	Est.Error	l-95% CI	u-95% CI	Rhat	Bulk_ESS	Tail_ESS
	Intercept	-3.21	1.14	-5.63	-1.08	1	4494	6393
	min.dist.median.norm	-3.39	0.39	-4.22	-2.66	1	16981	10766
	phylo.dist.min	-1.63	0.51	-2.65	-0.64	1	11649	10662
	phylo.dist.mean	0.01	0.68	-1.31	1.35	1	15104	11676
	MODEL 49
	Family: bernoulli
	Links: mu = logit
	Formula: host.status ~ min.dist.mean.norm + phylo.dist.min + (1 | agrilus.sp)
	Data: host.status_data (Number of observations: 7552)
	Draws: 4 chains, each with iter = 7000; warmup = 3500; thin = 1; total post-warmup draws = 14000
	Group-Level Effects:
	~agrilus.sp (Number of levels: 32)
		Estimate	Est.Error	l-95% CI	u-95% CI	Rhat	Bulk_ESS	Tail_ESS
	sd(Intercept)	0.33	0.16	0.03	0.67	1	3705	4483
	Population-Level Effects:
		Estimate	Est.Error	l-95% CI	u-95% CI	Rhat	Bulk_ESS	Tail_ESS
	Intercept	-1.56	0.18	-1.92	-1.22	1	12585	12264
	min.dist.mean.norm	-3.74	0.33	-4.41	-3.12	1	8615	8825
	phylo.dist.min	-1.23	0.33	-1.88	-0.58	1	10399	10601
	MODEL 50
	Family: bernoulli
	Links: mu = logit
	Formula: host.status ~ min.dist.mean.norm + phylo.dist.min + (phylo.dist.min | agrilus.sp)
	Data: host.status_data (Number of observations: 7552)
	Draws: 4 chains, each with iter = 7000; warmup = 3500; thin = 1; total post-warmup draws = 14000
	Group-Level Effects:
	~agrilus.sp (Number of levels: 32)
		Estimate	Est.Error	l-95% CI	u-95% CI	Rhat	Bulk_ESS	Tail_ESS
	sd(Intercept)	1.05	0.44	0.29	2.07	1	1739	1197
	sd(phylo.dist.min)	1.72	0.62	0.48	3.01	1	2009	1547
	cor(Intercept, phylo.dist.min)	-0.85	0.21	-0.99	-0.3	1	2951	1360
	Population-Level Effects:
		Estimate	Est.Error	l-95% CI	u-95% CI	Rhat	Bulk_ESS	Tail_ESS
	Intercept	-1.69	0.3	-2.36	-1.16	1	5834	7284
	min.dist.mean.norm	-3.83	0.35	-4.52	-3.17	1	9772	9927
	phylo.dist.min	-1.1	0.49	-2.03	-0.1	1	6423	7776
	MODEL 51
	Family: bernoulli
	Links: mu = logit
	Formula: host.status ~ min.dist.mean.norm + phylo.dist.mean + (1 | agrilus.sp)
	Data: host.status_data (Number of observations: 7552)
	Draws: 4 chains, each with iter = 7000; warmup = 3500; thin = 1; total post-warmup draws = 14000
	Group-Level Effects:
	~agrilus.sp (Number of levels: 32)
		Estimate	Est.Error	l-95% CI	u-95% CI	Rhat	Bulk_ESS	Tail_ESS
	sd(Intercept)	0.55	0.15	0.27	0.88	1	5731	6093
	Population-Level Effects:
		Estimate	Est.Error	l-95% CI	u-95% CI	Rhat	Bulk_ESS	Tail_ESS
	Intercept	-1.07	0.32	-1.7	-0.45	1	13627	11583
	min.dist.mean.norm	-3.98	0.31	-4.62	-3.39	1	8300	8866
	phylo.dist.mean	-1.46	0.43	-2.3	-0.62	1	13353	10802
	MODEL 52
	Family: bernoulli
	Links: mu = logit
	Formula: host.status ~ min.dist.mean.norm + phylo.dist.mean + (phylo.dist.mean | agrilus.sp)
	Data: host.status_data (Number of observations: 7552)
	Draws: 4 chains, each with iter = 7000; warmup = 3500; thin = 1; total post-warmup draws = 14000
	Group-Level Effects:
	~agrilus.sp (Number of levels: 32)
		Estimate	Est.Error	l-95% CI	u-95% CI	Rhat	Bulk_ESS	Tail_ESS
	sd(Intercept)	1.49	0.84	0.23	3.32	1	1213	2826
	sd(phylo.dist.mean)	1.56	1.02	0.07	3.74	1	1135	2386
	cor(Intercept, phylo.dist.mean)	-0.76	0.41	-1	0.6	1	1804	3794
	Population-Level Effects:
		Estimate	Est.Error	l-95% CI	u-95% CI	Rhat	Bulk_ESS	Tail_ESS
	Intercept	-1.29	0.52	-2.48	-0.41	1	3777	4452
	min.dist.mean.norm	-4	0.32	-4.65	-3.4	1	8236	8743
	phylo.dist.mean	-1.21	0.64	-2.32	0.22	1	4160	4849
	MODEL 53
	Family: bernoulli
	Links: mu = logit
	Formula: host.status ~ min.dist.mean.norm + phylo.dist.min + phylo.dist.mean + (1 | agrilus.sp)
	Data: host.status_data (Number of observations: 7552)
	Draws: 4 chains, each with iter = 7000; warmup = 3500; thin = 1; total post-warmup draws = 14000
	Group-Level Effects:
	~agrilus.sp (Number of levels: 32)
		Estimate	Est.Error	l-95% CI	u-95% CI	Rhat	Bulk_ESS	Tail_ESS
	sd(Intercept)	0.37	0.19	0.04	0.75	1	2871	3951
	Population-Level Effects:
		Estimate	Est.Error	l-95% CI	u-95% CI	Rhat	Bulk_ESS	Tail_ESS
	Intercept	-1.41	0.37	-2.12	-0.68	1	8921	9733
	min.dist.mean.norm	-3.77	0.34	-4.46	-3.12	1	9938	8005
	phylo.dist.min	-0.99	0.56	-2.04	0.17	1	5621	7336
	phylo.dist.mean	-0.37	0.74	-1.89	1	1	6249	7976
	MODEL 54
	Family: bernoulli
	Links: mu = logit
	Formula: host.status ~ min.dist.mean.norm + phylo.dist.min + phylo.dist.mean + (phylo.dist.min + phylo.dist.mean | agrilus.sp)
	Data: host.status_data (Number of observations: 7552)
	Draws: 4 chains, each with iter = 7000; warmup = 3500; thin = 1; total post-warmup draws = 14000
	Group-Level Effects:
	~agrilus.sp (Number of levels: 32)
		Estimate	Est.Error	l-95% CI	u-95% CI	Rhat	Bulk_ESS	Tail_ESS
	sd(Intercept)	1.58	0.91	0.21	3.72	1	1300	3206
	sd(phylo.dist.min)	2.22	0.84	0.67	4.04	1	1615	3001
	sd(phylo.dist.mean)	2.01	1.58	0.08	5.91	1.01	1041	3943
	cor(Intercept, phylo.dist.min)	-0.24	0.52	-0.95	0.76	1.01	1264	3404
	cor(Intercept, phylo.dist.mean)	-0.5	0.46	-0.97	0.67	1.01	1851	5954
	cor(phylo.dist.min, phylo.dist.mean)	-0.45	0.45	-0.96	0.65	1	2558	4915
	Population-Level Effects:
		Estimate	Est.Error	l-95% CI	u-95% CI	Rhat	Bulk_ESS	Tail_ESS
	Intercept	-1.77	0.66	-3.25	-0.67	1	4122	4631
	min.dist.mean.norm	-3.9	0.36	-4.62	-3.22	1	10674	10330
	phylo.dist.min	-1.07	0.84	-2.74	0.63	1	4561	5384
	phylo.dist.mean	0.1	1.2	-2.09	2.75	1	3550	3472
	MODEL 55
	Family: bernoulli
	Links: mu = logit
	Formula: host.status ~ min.dist.median.norm + phylo.dist.min + (1 | agrilus.sp)
	Data: host.status_data (Number of observations: 7552)
	Draws: 4 chains, each with iter = 7000; warmup = 3500; thin = 1; total post-warmup draws = 14000
	Group-Level Effects:
	~agrilus.sp (Number of levels: 32)
		Estimate	Est.Error	l-95% CI	u-95% CI	Rhat	Bulk_ESS	Tail_ESS
	sd(Intercept)	0.34	0.16	0.04	0.67	1	3948	3915
	Population-Level Effects:
		Estimate	Est.Error	l-95% CI	u-95% CI	Rhat	Bulk_ESS	Tail_ESS
	Intercept	-1.74	0.18	-2.11	-1.41	1	15023	11727
	min.dist.median.norm	-3.82	0.37	-4.58	-3.14	1	11101	8638
	phylo.dist.min	-1.34	0.31	-1.96	-0.74	1	16772	9848
	MODEL 56
	Family: bernoulli
	Links: mu = logit
	Formula: host.status ~ min.dist.median.norm + phylo.dist.min + (phylo.dist.min | agrilus.sp)
	Data: host.status_data (Number of observations: 7552)
	Draws: 4 chains, each with iter = 7000; warmup = 3500; thin = 1; total post-warmup draws = 14000
	Group-Level Effects:
	~agrilus.sp (Number of levels: 32)
		Estimate	Est.Error	l-95% CI	u-95% CI	Rhat	Bulk_ESS	Tail_ESS
	sd(Intercept)	1.22	0.4	0.58	2.14	1	2841	4511
	sd(phylo.dist.min)	2.04	0.56	1.05	3.25	1	3497	4242
	cor(Intercept, phylo.dist.min)	-0.91	0.09	-0.99	-0.7	1	4798	6709
	Population-Level Effects:
		Estimate	Est.Error	l-95% CI	u-95% CI	Rhat	Bulk_ESS	Tail_ESS
	Intercept	-1.93	0.33	-2.65	-1.34	1	5200	7141
	min.dist.median.norm	-3.95	0.4	-4.76	-3.21	1	9713	9549
	phylo.dist.min	-1.14	0.53	-2.17	-0.04	1	5699	7710
	MODEL 57
	Family: bernoulli
	Links: mu = logit
	Formula: host.status ~ min.dist.median.norm + phylo.dist.mean + (1 | agrilus.sp)
	Data: host.status_data (Number of observations: 7552)
	Draws: 4 chains, each with iter = 7000; warmup = 3500; thin = 1; total post-warmup draws = 14000
	Group-Level Effects:
	~agrilus.sp (Number of levels: 32)
		Estimate	Est.Error	l-95% CI	u-95% CI	Rhat	Bulk_ESS	Tail_ESS
	sd(Intercept)	0.57	0.16	0.28	0.91	1	5054	6302
	Population-Level Effects:
		Estimate	Est.Error	l-95% CI	u-95% CI	Rhat	Bulk_ESS	Tail_ESS
	Intercept	-1.21	0.32	-1.83	-0.59	1	12039	11393
	min.dist.median.norm	-4.07	0.36	-4.8	-3.41	1	9411	8269
	phylo.dist.mean	-1.63	0.42	-2.46	-0.81	1	11472	9788
	MODEL 58
	Family: bernoulli
	Links: mu = logit
	Formula: host.status ~ min.dist.median.norm + phylo.dist.mean + (phylo.dist.mean | agrilus.sp)
	Data: host.status_data (Number of observations: 7552)
	Draws: 4 chains, each with iter = 7000; warmup = 3500; thin = 1; total post-warmup draws = 14000
	Group-Level Effects:
	~agrilus.sp (Number of levels: 32)
		Estimate	Est.Error	l-95% CI	u-95% CI	Rhat	Bulk_ESS	Tail_ESS
	sd(Intercept)	1.83	0.91	0.37	3.75	1	1614	2581
	sd(phylo.dist.mean)	1.95	1.11	0.11	4.23	1	1572	2703
	cor(Intercept, phylo.dist.mean)	-0.84	0.32	-1	0.33	1	2424	3462
	Population-Level Effects:
		Estimate	Est.Error	l-95% CI	u-95% CI	Rhat	Bulk_ESS	Tail_ESS
	Intercept	-1.51	0.57	-2.81	-0.54	1	4747	5970
	min.dist.median.norm	-4.07	0.36	-4.83	-3.4	1	11642	9192
	phylo.dist.mean	-1.28	0.69	-2.49	0.24	1	5051	6172
	MODEL 59
	Family: bernoulli
	Links: mu = logit
	Formula: host.status ~ min.dist.median.norm + phylo.dist.min + phylo.dist.mean + (1 | agrilus.sp)
	Data: host.status_data (Number of observations: 7552)
	Draws: 4 chains, each with iter = 7000; warmup = 3500; thin = 1; total post-warmup draws = 14000
	Group-Level Effects:
	~agrilus.sp (Number of levels: 32)
		Estimate	Est.Error	l-95% CI	u-95% CI	Rhat	Bulk_ESS	Tail_ESS
	sd(Intercept)	0.39	0.18	0.04	0.75	1	3012	3791
	Population-Level Effects:
		Estimate	Est.Error	l-95% CI	u-95% CI	Rhat	Bulk_ESS	Tail_ESS
	Intercept	-1.59	0.36	-2.3	-0.89	1	7504	9125
	min.dist.median.norm	-3.85	0.37	-4.6	-3.17	1	9164	8751
	phylo.dist.min	-1.11	0.53	-2.1	-0.04	1	5106	7209
	phylo.dist.mean	-0.37	0.72	-1.85	1	1	5139	6281
	MODEL 60
	Family: bernoulli
	Links: mu = logit
	Formula: host.status ~ min.dist.median.norm + phylo.dist.min + phylo.dist.mean + (phylo.dist.min + phylo.dist.mean | agrilus.sp)
	Data: host.status_data (Number of observations: 7552)
	Draws: 4 chains, each with iter = 7000; warmup = 3500; thin = 1; total post-warmup draws = 14000
	Group-Level Effects:
	~agrilus.sp (Number of levels: 32)
		Estimate	Est.Error	l-95% CI	u-95% CI	Rhat	Bulk_ESS	Tail_ESS
	sd(Intercept)	1.58	0.82	0.25	3.54	1	1923	2650
	sd(phylo.dist.min)	2.49	0.78	1.15	4.18	1	2614	6241
	sd(phylo.dist.mean)	1.96	1.46	0.08	5.6	1	1329	3135
	cor(Intercept, phylo.dist.min)	-0.33	0.49	-0.97	0.68	1	1343	3247
	cor(Intercept, phylo.dist.mean)	-0.44	0.47	-0.96	0.72	1	2800	5464
	cor(phylo.dist.min, phylo.dist.mean)	-0.47	0.43	-0.97	0.64	1	2368	5503
	Population-Level Effects:
		Estimate	Est.Error	l-95% CI	u-95% CI	Rhat	Bulk_ESS	Tail_ESS
	Intercept	-2.01	0.63	-3.41	-0.94	1	6123	6458
	min.dist.median.norm	-3.99	0.39	-4.8	-3.26	1	11154	9487
	phylo.dist.min	-1.18	0.85	-2.84	0.52	1	6314	7643
	phylo.dist.mean	0.15	1.14	-1.94	2.57	1	5608	5462
	MODEL 61
	Family: bernoulli
	Links: mu = logit
	Formula: host.status ~ min.dist.mean.norm + gbif.entries + (1 | gr(quercus.sp, cov = oak_phylo_cov))
	Data: host.status_data (Number of observations: 7552)
	Draws: 4 chains, each with iter = 7000; warmup = 3500; thin = 1; total post-warmup draws = 14000
	Group-Level Effects:
	~quercus.sp (Number of levels: 236)
		Estimate	Est.Error	l-95% CI	u-95% CI	Rhat	Bulk_ESS	Tail_ESS
	sd(Intercept)	0.3	0.07	0.18	0.46	1	3053	5779
	Population-Level Effects:
		Estimate	Est.Error	l-95% CI	u-95% CI	Rhat	Bulk_ESS	Tail_ESS
	Intercept	-3.56	0.83	-5.39	-2.09	1	5084	7108
	min.dist.mean.norm	-4	0.35	-4.71	-3.34	1	17912	10182
	gbif.entries	0	0	0	0	1	11706	10240
	MODEL 62
	Family: bernoulli
	Links: mu = logit
	Formula: host.status ~ min.dist.median.norm + gbif.entries + (1 | gr(quercus.sp, cov = oak_phylo_cov))
	Data: host.status_data (Number of observations: 7552)
	Draws: 4 chains, each with iter = 7000; warmup = 3500; thin = 1; total post-warmup draws = 14000
	Group-Level Effects:
	~quercus.sp (Number of levels: 236)
		Estimate	Est.Error	l-95% CI	u-95% CI	Rhat	Bulk_ESS	Tail_ESS
	sd(Intercept)	0.23	0.06	0.13	0.36	1	3097	6283
	Population-Level Effects:
		Estimate	Est.Error	l-95% CI	u-95% CI	Rhat	Bulk_ESS	Tail_ESS
	Intercept	-3.63	0.68	-5.11	-2.45	1	4985	7561
	min.dist.median.norm	-3.85	0.37	-4.61	-3.17	1	18470	10238
	gbif.entries	0	0	0	0	1	11558	11433
	MODEL 63
	Family: bernoulli
	Links: mu = logit
	Formula: host.status ~ min.dist.mean.norm + gbif.entries + (1 | agrilus.sp)
	Data: host.status_data (Number of observations: 7552)
	Draws: 4 chains, each with iter = 7000; warmup = 3500; thin = 1; total post-warmup draws = 14000
	Group-Level Effects:
	~agrilus.sp (Number of levels: 32)
		Estimate	Est.Error	l-95% CI	u-95% CI	Rhat	Bulk_ESS	Tail_ESS
	sd(Intercept)	0.45	0.16	0.12	0.77	1	3961	3127
	Population-Level Effects:
		Estimate	Est.Error	l-95% CI	u-95% CI	Rhat	Bulk_ESS	Tail_ESS
	Intercept	-2.39	0.16	-2.72	-2.08	1	13798	11618
	min.dist.mean.norm	-4	0.31	-4.63	-3.43	1	11363	9779
	gbif.entries	0	0	0	0	1	13412	8903
	MODEL 64
	Family: bernoulli
	Links: mu = logit
	Formula: host.status ~ min.dist.median.norm + gbif.entries + (1 | agrilus.sp)
	Data: host.status_data (Number of observations: 7552)
	Draws: 4 chains, each with iter = 7000; warmup = 3500; thin = 1; total post-warmup draws = 14000
	Group-Level Effects:
	~agrilus.sp (Number of levels: 32)
		Estimate	Est.Error	l-95% CI	u-95% CI	Rhat	Bulk_ESS	Tail_ESS
	sd(Intercept)	0.46	0.16	0.13	0.8	1	4466	4019
	Population-Level Effects:
		Estimate	Est.Error	l-95% CI	u-95% CI	Rhat	Bulk_ESS	Tail_ESS
	Intercept	-2.66	0.16	-2.99	-2.35	1	11839	10261
	min.dist.median.norm	-4.05	0.35	-4.77	-3.39	1	7948	7891
	gbif.entries	0	0	0	0	1	13588	10133
	MODEL 65
	Family: bernoulli
	Links: mu = logit
	Formula: host.status ~ min.dist.mean.norm + (1 | gr(quercus.sp, cov = oak_phylo_cov)) + (1 | agrilus.sp)
	Data: host.status_data (Number of observations: 7552)
	Draws: 4 chains, each with iter = 7000; warmup = 3500; thin = 1; total post-warmup draws = 14000
	Group-Level Effects:
	~agrilus.sp (Number of levels: 32)
		Estimate	Est.Error	l-95% CI	u-95% CI	Rhat	Bulk_ESS	Tail_ESS
	sd(Intercept)	0.37	0.18	0.03	0.75	1	3660	3649
	~quercus.sp (Number of levels: 236)
		Estimate	Est.Error	l-95% CI	u-95% CI	Rhat	Bulk_ESS	Tail_ESS
	sd(Intercept)	0.43	0.09	0.28	0.62	1	3176	5938
	Population-Level Effects:
		Estimate	Est.Error	l-95% CI	u-95% CI	Rhat	Bulk_ESS	Tail_ESS
	Intercept	-3.87	1.14	-6.35	-1.81	1	3985	6155
	min.dist.mean.norm	-4.15	0.36	-4.89	-3.47	1	18419	10392
	MODEL 66
	Family: bernoulli
	Links: mu = logit
	Formula: host.status ~ min.dist.median.norm + (1 | gr(quercus.sp, cov = oak_phylo_cov)) + (1 | agrilus.sp)
	Data: host.status_data (Number of observations: 7552)
	Draws: 4 chains, each with iter = 7000; warmup = 3500; thin = 1; total post-warmup draws = 14000
	Group-Level Effects:
	~agrilus.sp (Number of levels: 32)
		Estimate	Est.Error	l-95% CI	u-95% CI	Rhat	Bulk_ESS	Tail_ESS
	sd(Intercept)	0.36	0.18	0.04	0.73	1	3934	3908
	~quercus.sp (Number of levels: 236)
		Estimate	Est.Error	l-95% CI	u-95% CI	Rhat	Bulk_ESS	Tail_ESS
	sd(Intercept)	0.34	0.07	0.21	0.5	1	2995	6145
	Population-Level Effects:
		Estimate	Est.Error	l-95% CI	u-95% CI	Rhat	Bulk_ESS	Tail_ESS
	Intercept	-3.9	0.93	-5.93	-2.28	1	4902	6794
	min.dist.median.norm	-3.95	0.37	-4.73	-3.25	1	22197	10375
	MODEL 67
	Family: bernoulli
	Links: mu = logit
	Formula: host.status ~ phylo.dist.min + gbif.entries + (1 | gr(quercus.sp, cov = oak_phylo_cov))
	Data: host.status_data (Number of observations: 7552)
	Draws: 4 chains, each with iter = 7000; warmup = 3500; thin = 1; total post-warmup draws = 14000
	Group-Level Effects:
	~quercus.sp (Number of levels: 236)
		Estimate	Est.Error	l-95% CI	u-95% CI	Rhat	Bulk_ESS	Tail_ESS
	sd(Intercept)	0.34	0.08	0.2	0.52	1	2663	6082
	Population-Level Effects:
		Estimate	Est.Error	l-95% CI	u-95% CI	Rhat	Bulk_ESS	Tail_ESS
	Intercept	-3.55	0.95	-5.62	-1.87	1	4981	6329
	phylo.dist.min	-3.44	0.37	-4.17	-2.74	1	24727	10756
	gbif.entries	0	0	0	0	1	10446	11403
	MODEL 68
	Family: bernoulli
	Links: mu = logit
	Formula: host.status ~ phylo.dist.mean + gbif.entries + (1 | gr(quercus.sp, cov = oak_phylo_cov))
	Data: host.status_data (Number of observations: 7552)
	Draws: 4 chains, each with iter = 7000; warmup = 3500; thin = 1; total post-warmup draws = 14000
	Group-Level Effects:
	~quercus.sp (Number of levels: 236)
		Estimate	Est.Error	l-95% CI	u-95% CI	Rhat	Bulk_ESS	Tail_ESS
	sd(Intercept)	0.32	0.07	0.2	0.49	1	2815	5777
	Population-Level Effects:
		Estimate	Est.Error	l-95% CI	u-95% CI	Rhat	Bulk_ESS	Tail_ESS
	Intercept	-3.79	0.94	-5.8	-2.08	1	5314	6816
	phylo.dist.mean	-2.56	0.39	-3.35	-1.8	1	25526	10062
	gbif.entries	0	0	0	0	1	10711	10579
	MODEL 69
	Family: bernoulli
	Links: mu = logit
	Formula: host.status ~ phylo.dist.min + phylo.dist.mean + gbif.entries + (1 | gr(quercus.sp, cov = oak_phylo_cov))
	Data: host.status_data (Number of observations: 7552)
	Draws: 4 chains, each with iter = 7000; warmup = 3500; thin = 1; total post-warmup draws = 14000
	Group-Level Effects:
	~quercus.sp (Number of levels: 236)
		Estimate	Est.Error	l-95% CI	u-95% CI	Rhat	Bulk_ESS	Tail_ESS
	sd(Intercept)	0.35	0.08	0.21	0.53	1	2462	4805
	Population-Level Effects:
		Estimate	Est.Error	l-95% CI	u-95% CI	Rhat	Bulk_ESS	Tail_ESS
	Intercept	-4.13	1.02	-6.35	-2.33	1	4457	6800
	phylo.dist.min	-4.01	0.48	-4.94	-3.09	1	14331	11210
	phylo.dist.mean	1.12	0.62	-0.1	2.37	1	14795	11038
	gbif.entries	0	0	0	0	1	8901	9121
	MODEL 70
	Family: bernoulli
	Links: mu = logit
	Formula: host.status ~ phylo.dist.min + gbif.entries + (1 | agrilus.sp)
	Data: host.status_data (Number of observations: 7552)
	Draws: 4 chains, each with iter = 7000; warmup = 3500; thin = 1; total post-warmup draws = 14000
	Group-Level Effects:
	~agrilus.sp (Number of levels: 32)
		Estimate	Est.Error	l-95% CI	u-95% CI	Rhat	Bulk_ESS	Tail_ESS
	sd(Intercept)	0.32	0.16	0.03	0.66	1	3948	4576
	Population-Level Effects:
		Estimate	Est.Error	l-95% CI	u-95% CI	Rhat	Bulk_ESS	Tail_ESS
	Intercept	-2.53	0.18	-2.91	-2.18	1	16212	11573
	phylo.dist.min	-3.36	0.3	-3.96	-2.78	1	11067	9615
	gbif.entries	0	0	0	0	1	14117	9570
	MODEL 71
	Family: bernoulli
	Links: mu = logit
	Formula: host.status ~ phylo.dist.min + gbif.entries + (phylo.dist.min | agrilus.sp)
	Data: host.status_data (Number of observations: 7552)
	Draws: 4 chains, each with iter = 7000; warmup = 3500; thin = 1; total post-warmup draws = 14000
	Group-Level Effects:
	~agrilus.sp (Number of levels: 32)
		Estimate	Est.Error	l-95% CI	u-95% CI	Rhat	Bulk_ESS	Tail_ESS
	sd(Intercept)	1.6	0.43	0.89	2.58	1	2838	5390
	sd(phylo.dist.min)	2.23	0.57	1.23	3.48	1	3221	5789
	cor(Intercept, phylo.dist.min)	-0.97	0.04	-1	-0.89	1	5209	7183
	Population-Level Effects:
		Estimate	Est.Error	l-95% CI	u-95% CI	Rhat	Bulk_ESS	Tail_ESS
	Intercept	-2.9	0.4	-3.75	-2.18	1	4407	6253
	phylo.dist.min	-3.02	0.56	-4.08	-1.88	1	4570	6509
	gbif.entries	0	0	0	0	1	14186	9490
	MODEL 72
	Family: bernoulli
	Links: mu = logit
	Formula: host.status ~ phylo.dist.mean + gbif.entries + (1 | agrilus.sp)
	Data: host.status_data (Number of observations: 7552)
	Draws: 4 chains, each with iter = 7000; warmup = 3500; thin = 1; total post-warmup draws = 14000
	Group-Level Effects:
	~agrilus.sp (Number of levels: 32)
		Estimate	Est.Error	l-95% CI	u-95% CI	Rhat	Bulk_ESS	Tail_ESS
	sd(Intercept)	0.87	0.19	0.55	1.3	1	4296	6741
	Population-Level Effects:
		Estimate	Est.Error	l-95% CI	u-95% CI	Rhat	Bulk_ESS	Tail_ESS
	Intercept	-1.73	0.35	-2.4	-1.04	1	9172	9933
	phylo.dist.mean	-3.83	0.45	-4.73	-2.96	1	8978	9506
	gbif.entries	0	0	0	0	1	13759	8940
	MODEL 73
	Family: bernoulli
	Links: mu = logit
	Formula: host.status ~ phylo.dist.mean + gbif.entries + (phylo.dist.mean | agrilus.sp)
	Data: host.status_data (Number of observations: 7552)
	Draws: 4 chains, each with iter = 7000; warmup = 3500; thin = 1; total post-warmup draws = 14000
	Group-Level Effects:
	~agrilus.sp (Number of levels: 32)
		Estimate	Est.Error	l-95% CI	u-95% CI	Rhat	Bulk_ESS	Tail_ESS
	sd(Intercept)	3.31	0.83	1.91	5.19	1	3989	6437
	sd(phylo.dist.mean)	3.29	0.95	1.67	5.38	1	4301	7024
	cor(Intercept, phylo.dist.mean)	-0.99	0.02	-1	-0.94	1	5309	7760
	Population-Level Effects:
		Estimate	Est.Error	l-95% CI	u-95% CI	Rhat	Bulk_ESS	Tail_ESS
	Intercept	-1.93	0.78	-3.58	-0.5	1	4436	6221
	phylo.dist.mean	-3.56	0.84	-5.13	-1.8	1	5101	6801
	gbif.entries	0	0	0	0	1	14267	9537
	MODEL 74
	Family: bernoulli
	Links: mu = logit
	Formula: host.status ~ phylo.dist.min + phylo.dist.mean + gbif.entries + (1 | agrilus.sp)
	Data: host.status_data (Number of observations: 7552)
	Draws: 4 chains, each with iter = 7000; warmup = 3500; thin = 1; total post-warmup draws = 14000
	Group-Level Effects:
	~agrilus.sp (Number of levels: 32)
		Estimate	Est.Error	l-95% CI	u-95% CI	Rhat	Bulk_ESS	Tail_ESS
	sd(Intercept)	0.25	0.15	0.02	0.58	1	3605	4548
	Population-Level Effects:
		Estimate	Est.Error	l-95% CI	u-95% CI	Rhat	Bulk_ESS	Tail_ESS
	Intercept	-3	0.34	-3.68	-2.35	1	10370	11141
	phylo.dist.min	-3.93	0.45	-4.78	-3.01	1	7346	8808
	phylo.dist.mean	1.06	0.63	-0.21	2.29	1	7510	9199
	gbif.entries	0	0	0	0	1	13967	8807
	MODEL 75
	Family: bernoulli
	Links: mu = logit
	Formula: host.status ~ phylo.dist.min + phylo.dist.mean + gbif.entries + (phylo.dist.min + phylo.dist.mean | agrilus.sp)
	Data: host.status_data (Number of observations: 7552)
	Draws: 4 chains, each with iter = 7000; warmup = 3500; thin = 1; total post-warmup draws = 14000
	Group-Level Effects:
	~agrilus.sp (Number of levels: 32)
		Estimate	Est.Error	l-95% CI	u-95% CI	Rhat	Bulk_ESS	Tail_ESS
	sd(Intercept)	2.23	0.99	0.71	4.51	1	1768	4135
	sd(phylo.dist.min)	2.76	0.89	1.29	4.73	1	2158	6382
	sd(phylo.dist.mean)	2.82	1.91	0.12	7.05	1	1143	2790
	cor(Intercept, phylo.dist.min)	-0.29	0.51	-0.99	0.68	1	1256	4243
	cor(Intercept, phylo.dist.mean)	-0.54	0.42	-0.96	0.6	1	2482	5389
	cor(phylo.dist.min, phylo.dist.mean)	-0.46	0.41	-0.94	0.61	1	2813	5582
	Population-Level Effects:
		Estimate	Est.Error	l-95% CI	u-95% CI	Rhat	Bulk_ESS	Tail_ESS
	Intercept	-3.68	0.77	-5.5	-2.41	1	4708	4916
	phylo.dist.min	-4.11	0.91	-5.96	-2.33	1	5877	6242
	phylo.dist.mean	1.85	1.36	-0.49	4.99	1	4136	4600
	gbif.entries	0	0	0	0	1	13348	9555
	MODEL 76
	Family: bernoulli
	Links: mu = logit
	Formula: host.status ~ phylo.dist.min + (1 | gr(quercus.sp, cov = oak_phylo_cov)) + (1 | agrilus.sp)
	Data: host.status_data (Number of observations: 7552)
	Draws: 4 chains, each with iter = 7000; warmup = 3500; thin = 1; total post-warmup draws = 14000
	Group-Level Effects:
	~agrilus.sp (Number of levels: 32)
		Estimate	Est.Error	l-95% CI	u-95% CI	Rhat	Bulk_ESS	Tail_ESS
	sd(Intercept)	0.18	0.13	0.01	0.48	1	6500	7141
	~quercus.sp (Number of levels: 236)
		Estimate	Est.Error	l-95% CI	u-95% CI	Rhat	Bulk_ESS	Tail_ESS
	sd(Intercept)	0.51	0.1	0.34	0.73	1	3230	6380
	Population-Level Effects:
		Estimate	Est.Error	l-95% CI	u-95% CI	Rhat	Bulk_ESS	Tail_ESS
	Intercept	-4.06	1.34	-6.9	-1.59	1	4245	6499
	phylo.dist.min	-3.41	0.37	-4.15	-2.68	1	20880	10783
	MODEL 77
	Family: bernoulli
	Links: mu = logit
	Formula: host.status ~ phylo.dist.min + (1 | gr(quercus.sp, cov = oak_phylo_cov)) + (phylo.dist.min | agrilus.sp)
	Data: host.status_data (Number of observations: 7552)
	Draws: 4 chains, each with iter = 7000; warmup = 3500; thin = 1; total post-warmup draws = 14000
	Group-Level Effects:
	~agrilus.sp (Number of levels: 32)
		Estimate	Est.Error	l-95% CI	u-95% CI	Rhat	Bulk_ESS	Tail_ESS
	sd(Intercept)	0.92	0.49	0.06	1.92	1	1605	2922
	sd(phylo.dist.min)	1.33	0.7	0.08	2.72	1	1699	3088
	cor(Intercept, phylo.dist.min)	-0.84	0.33	-1	0.37	1	2896	3679
	~quercus.sp (Number of levels: 236)
		Estimate	Est.Error	l-95% CI	u-95% CI	Rhat	Bulk_ESS	Tail_ESS
	sd(Intercept)	0.54	0.1	0.37	0.76	1	3912	7276
	Population-Level Effects:
		Estimate	Est.Error	l-95% CI	u-95% CI	Rhat	Bulk_ESS	Tail_ESS
	Intercept	-4.41	1.42	-7.42	-1.8	1	5916	8523
	phylo.dist.min	-3.27	0.5	-4.24	-2.26	1	11579	10016
	MODEL 78
	Family: bernoulli
	Links: mu = logit
	Formula: host.status ~ phylo.dist.mean + (1 | gr(quercus.sp, cov = oak_phylo_cov)) + (1 | agrilus.sp)
	Data: host.status_data (Number of observations: 7552)
	Draws: 4 chains, each with iter = 7000; warmup = 3500; thin = 1; total post-warmup draws = 14000
	Group-Level Effects:
	~agrilus.sp (Number of levels: 32)
		Estimate	Est.Error	l-95% CI	u-95% CI	Rhat	Bulk_ESS	Tail_ESS
	sd(Intercept)	0.82	0.19	0.5	1.24	1	5367	8714
	~quercus.sp (Number of levels: 236)
		Estimate	Est.Error	l-95% CI	u-95% CI	Rhat	Bulk_ESS	Tail_ESS
	sd(Intercept)	0.49	0.09	0.33	0.69	1	3250	5767
	Population-Level Effects:
		Estimate	Est.Error	l-95% CI	u-95% CI	Rhat	Bulk_ESS	Tail_ESS
	Intercept	-3.8	1.31	-6.55	-1.39	1	3865	6498
	phylo.dist.mean	-3.42	0.52	-4.45	-2.43	1	12031	11139
	MODEL 79
	Family: bernoulli
	Links: mu = logit
	Formula: host.status ~ phylo.dist.mean + (1 | gr(quercus.sp, cov = oak_phylo_cov)) + (phylo.dist.mean | agrilus.sp)
	Data: host.status_data (Number of observations: 7552)
	Draws: 4 chains, each with iter = 7000; warmup = 3500; thin = 1; total post-warmup draws = 14000
	Group-Level Effects:
	~agrilus.sp (Number of levels: 32)
		Estimate	Est.Error	l-95% CI	u-95% CI	Rhat	Bulk_ESS	Tail_ESS
	sd(Intercept)	2.78	0.81	1.36	4.56	1	4280	4858
	sd(phylo.dist.mean)	2.65	0.93	0.95	4.62	1	4618	4654
	cor(Intercept, phylo.dist.mean)	-0.97	0.06	-1	-0.87	1	5971	7144
	~quercus.sp (Number of levels: 236)
		Estimate	Est.Error	l-95% CI	u-95% CI	Rhat	Bulk_ESS	Tail_ESS
	sd(Intercept)	0.53	0.1	0.36	0.74	1	3242	6614
	Population-Level Effects:
		Estimate	Est.Error	l-95% CI	u-95% CI	Rhat	Bulk_ESS	Tail_ESS
	Intercept	-3.86	1.53	-7.03	-1.02	1	7079	8886
	phylo.dist.mean	-3.52	0.79	-5.06	-1.93	1	10620	9691
	MODEL 80
	Family: bernoulli
	Links: mu = logit
	Formula: host.status ~ phylo.dist.min + phylo.dist.mean + (1 | gr(quercus.sp, cov = oak_phylo_cov)) + (1 | agrilus.sp)
	Data: host.status_data (Number of observations: 7552)
	Draws: 4 chains, each with iter = 7000; warmup = 3500; thin = 1; total post-warmup draws = 14000
	Group-Level Effects:
	~agrilus.sp (Number of levels: 32)
		Estimate	Est.Error	l-95% CI	u-95% CI	Rhat	Bulk_ESS	Tail_ESS
	sd(Intercept)	0.15	0.11	0.01	0.42	1	6190	6838
	~quercus.sp (Number of levels: 236)
		Estimate	Est.Error	l-95% CI	u-95% CI	Rhat	Bulk_ESS	Tail_ESS
	sd(Intercept)	0.52	0.1	0.35	0.74	1	2767	5642
	Population-Level Effects:
		Estimate	Est.Error	l-95% CI	u-95% CI	Rhat	Bulk_ESS	Tail_ESS
	Intercept	-4.65	1.38	-7.53	-2.04	1	3923	6281
	phylo.dist.min	-3.96	0.5	-4.96	-2.98	1	11763	10610
	phylo.dist.mean	1.06	0.66	-0.23	2.35	1	12579	10651
	MODEL 81
	Family: bernoulli
	Links: mu = logit
	Formula: host.status ~ phylo.dist.min + phylo.dist.mean + (1 | gr(quercus.sp, cov = oak_phylo_cov)) + (phylo.dist.min + phylo.dist.mean | agrilus.sp)
	Data: host.status_data (Number of observations: 7552)
	Draws: 4 chains, each with iter = 7000; warmup = 3500; thin = 1; total post-warmup draws = 14000
	Group-Level Effects:
	~agrilus.sp (Number of levels: 32)
		Estimate	Est.Error	l-95% CI	u-95% CI	Rhat	Bulk_ESS	Tail_ESS
	sd(Intercept)	1.2	0.72	0.07	2.87	1	1492	2223
	sd(phylo.dist.min)	1.47	0.79	0.1	3.14	1	1821	2522
	sd(phylo.dist.mean)	1.19	1.04	0.03	3.79	1	1524	4023
	cor(Intercept, phylo.dist.min)	-0.49	0.46	-0.99	0.62	1	2520	5928
	cor(Intercept, phylo.dist.mean)	-0.44	0.49	-0.99	0.72	1	3659	5635
	cor(phylo.dist.min, phylo.dist.mean)	-0.23	0.5	-0.95	0.81	1	5565	7024
	~quercus.sp (Number of levels: 236)
		Estimate	Est.Error	l-95% CI	u-95% CI	Rhat	Bulk_ESS	Tail_ESS
	sd(Intercept)	0.54	0.1	0.37	0.76	1	3413	6081
	Population-Level Effects:
		Estimate	Est.Error	l-95% CI	u-95% CI	Rhat	Bulk_ESS	Tail_ESS
	Intercept	-5.02	1.48	-8.11	-2.27	1	3881	6493
	phylo.dist.min	-3.98	0.72	-5.4	-2.55	1	8508	8440
	phylo.dist.mean	1.3	0.97	-0.52	3.35	1	6927	6064
	MODEL 82
	Family: bernoulli
	Links: mu = logit
	Formula: host.status ~ gbif.entries + (1 | gr(quercus.sp, cov = oak_phylo_cov)) + (1 | agrilus.sp)
	Data: host.status_data (Number of observations: 7552)
	Draws: 4 chains, each with iter = 7000; warmup = 3500; thin = 1; total post-warmup draws = 14000
	Group-Level Effects:
	~agrilus.sp (Number of levels: 32)
		Estimate	Est.Error	l-95% CI	u-95% CI	Rhat	Bulk_ESS	Tail_ESS
	sd(Intercept)	0.6	0.16	0.3	0.94	1	5773	6064
	~quercus.sp (Number of levels: 236)
		Estimate	Est.Error	l-95% CI	u-95% CI	Rhat	Bulk_ESS	Tail_ESS
	sd(Intercept)	0.32	0.07	0.21	0.47	1	3232	6354
	Population-Level Effects:
		Estimate	Est.Error	l-95% CI	u-95% CI	Rhat	Bulk_ESS	Tail_ESS
	Intercept	-6.2	0.85	-8.01	-4.66	1	4609	7367
	gbif.entries	0	0	0	0	1	10790	10000
	MODEL 83
	Family: bernoulli
	Links: mu = logit
	Formula: host.status ~ min.dist.mean.norm + phylo.dist.min + gbif.entries + (1 | gr(quercus.sp, cov = oak_phylo_cov))
	Data: host.status_data (Number of observations: 7552)
	Draws: 4 chains, each with iter = 7000; warmup = 3500; thin = 1; total post-warmup draws = 14000
	Group-Level Effects:
	~quercus.sp (Number of levels: 236)
		Estimate	Est.Error	l-95% CI	u-95% CI	Rhat	Bulk_ESS	Tail_ESS
	sd(Intercept)	0.33	0.08	0.19	0.51	1	2481	5017
	Population-Level Effects:
		Estimate	Est.Error	l-95% CI	u-95% CI	Rhat	Bulk_ESS	Tail_ESS
	Intercept	-2.81	0.91	-4.76	-1.18	1	4427	5788
	min.dist.mean.norm	-3.49	0.37	-4.23	-2.8	1	17102	11130
	phylo.dist.min	-1.55	0.39	-2.32	-0.8	1	17149	10517
	gbif.entries	0	0	0	0	1	9629	11274
	MODEL 84
	Family: bernoulli
	Links: mu = logit
	Formula: host.status ~ min.dist.mean.norm + phylo.dist.mean + gbif.entries + (1 | gr(quercus.sp, cov = oak_phylo_cov))
	Data: host.status_data (Number of observations: 7552)
	Draws: 4 chains, each with iter = 7000; warmup = 3500; thin = 1; total post-warmup draws = 14000
	Group-Level Effects:
	~quercus.sp (Number of levels: 236)
		Estimate	Est.Error	l-95% CI	u-95% CI	Rhat	Bulk_ESS	Tail_ESS
	sd(Intercept)	0.31	0.08	0.18	0.48	1	2744	5341
	Population-Level Effects:
		Estimate	Est.Error	l-95% CI	u-95% CI	Rhat	Bulk_ESS	Tail_ESS
	Intercept	-2.45	0.93	-4.42	-0.75	1	7538	8007
	min.dist.mean.norm	-3.81	0.35	-4.54	-3.15	1	21155	9976
	phylo.dist.mean	-1.49	0.49	-2.45	-0.53	1	25810	10263
	gbif.entries	0	0	0	0	1	13048	10271
	MODEL 85
	Family: bernoulli
	Links: mu = logit
	Formula: host.status ~ min.dist.mean.norm + phylo.dist.min + phylo.dist.mean + gbif.entries + (1 | gr(quercus.sp, cov = oak_phylo_cov))
	Data: host.status_data (Number of observations: 7552)
	Draws: 4 chains, each with iter = 7000; warmup = 3500; thin = 1; total post-warmup draws = 14000
	Group-Level Effects:
	~quercus.sp (Number of levels: 236)
		Estimate	Est.Error	l-95% CI	u-95% CI	Rhat	Bulk_ESS	Tail_ESS
	sd(Intercept)	0.32	0.08	0.19	0.5	1	2507	5250
	Population-Level Effects:
		Estimate	Est.Error	l-95% CI	u-95% CI	Rhat	Bulk_ESS	Tail_ESS
	Intercept	-2.75	0.96	-4.82	-1	1	5316	8013
	min.dist.mean.norm	-3.51	0.37	-4.25	-2.81	1	16667	10730
	phylo.dist.min	-1.48	0.52	-2.49	-0.46	1	12624	11395
	phylo.dist.mean	-0.14	0.69	-1.48	1.23	1	14277	11284
	gbif.entries	0	0	0	0	1	10170	10900
	MODEL 86
	Family: bernoulli
	Links: mu = logit
	Formula: host.status ~ min.dist.median.norm + phylo.dist.min + gbif.entries + (1 | gr(quercus.sp, cov = oak_phylo_cov))
	Data: host.status_data (Number of observations: 7552)
	Draws: 4 chains, each with iter = 7000; warmup = 3500; thin = 1; total post-warmup draws = 14000
	Group-Level Effects:
	~quercus.sp (Number of levels: 236)
		Estimate	Est.Error	l-95% CI	u-95% CI	Rhat	Bulk_ESS	Tail_ESS
	sd(Intercept)	0.25	0.07	0.13	0.4	1	2422	5620
	Population-Level Effects:
		Estimate	Est.Error	l-95% CI	u-95% CI	Rhat	Bulk_ESS	Tail_ESS
	Intercept	-2.75	0.73	-4.36	-1.47	1	5652	7126
	min.dist.median.norm	-3.33	0.37	-4.09	-2.62	1	20687	11525
	phylo.dist.min	-1.67	0.38	-2.42	-0.94	1	20541	10582
	gbif.entries	0	0	0	0	1	10227	10892
	MODEL 87
	Family: bernoulli
	Links: mu = logit
	Formula: host.status ~ min.dist.median.norm + phylo.dist.mean + gbif.entries + (1 | gr(quercus.sp, cov = oak_phylo_cov))
	Data: host.status_data (Number of observations: 7552)
	Draws: 4 chains, each with iter = 7000; warmup = 3500; thin = 1; total post-warmup draws = 14000
	Group-Level Effects:
	~quercus.sp (Number of levels: 236)
		Estimate	Est.Error	l-95% CI	u-95% CI	Rhat	Bulk_ESS	Tail_ESS
	sd(Intercept)	0.24	0.06	0.13	0.38	1	2672	5719
	Population-Level Effects:
		Estimate	Est.Error	l-95% CI	u-95% CI	Rhat	Bulk_ESS	Tail_ESS
	Intercept	-2.41	0.77	-4.05	-1.02	1	6303	7945
	min.dist.median.norm	-3.66	0.37	-4.43	-2.98	1	21663	9957
	phylo.dist.mean	-1.57	0.47	-2.48	-0.64	1	21157	11287
	gbif.entries	0	0	0	0	1	10792	10565
	MODEL 88
	Family: bernoulli
	Links: mu = logit
	Formula: host.status ~ min.dist.median.norm + phylo.dist.min + phylo.dist.mean + gbif.entries + (1 | gr(quercus.sp, cov = oak_phylo_cov))
	Data: host.status_data (Number of observations: 7552)
	Draws: 4 chains, each with iter = 7000; warmup = 3500; thin = 1; total post-warmup draws = 14000
	Group-Level Effects:
	~quercus.sp (Number of levels: 236)
		Estimate	Est.Error	l-95% CI	u-95% CI	Rhat	Bulk_ESS	Tail_ESS
	sd(Intercept)	0.25	0.07	0.13	0.4	1	2604	5065
	Population-Level Effects:
		Estimate	Est.Error	l-95% CI	u-95% CI	Rhat	Bulk_ESS	Tail_ESS
	Intercept	-2.72	0.82	-4.45	-1.24	1	5093	6944
	min.dist.median.norm	-3.33	0.38	-4.1	-2.62	1	16537	10738
	phylo.dist.min	-1.64	0.49	-2.61	-0.69	1	11993	10638
	phylo.dist.mean	-0.05	0.66	-1.36	1.24	1	12802	10733
	gbif.entries	0	0	0	0	1	8617	10414
	MODEL 89
	Family: bernoulli
	Links: mu = logit
	Formula: host.status ~ min.dist.mean.norm + phylo.dist.min + gbif.entries + (1 | agrilus.sp)
	Data: host.status_data (Number of observations: 7552)
	Draws: 4 chains, each with iter = 7000; warmup = 3500; thin = 1; total post-warmup draws = 14000
	Group-Level Effects:
	~agrilus.sp (Number of levels: 32)
		Estimate	Est.Error	l-95% CI	u-95% CI	Rhat	Bulk_ESS	Tail_ESS
	sd(Intercept)	0.23	0.15	0.01	0.55	1	4744	6615
	Population-Level Effects:
		Estimate	Est.Error	l-95% CI	u-95% CI	Rhat	Bulk_ESS	Tail_ESS
	Intercept	-1.8	0.18	-2.16	-1.47	1	15258	11101
	min.dist.mean.norm	-3.42	0.33	-4.09	-2.8	1	11168	9724
	phylo.dist.min	-1.53	0.32	-2.16	-0.9	1	17566	10114
	gbif.entries	0	0	0	0	1	14467	9698
	MODEL 90
	Family: bernoulli
	Links: mu = logit
	Formula: host.status ~ min.dist.mean.norm + phylo.dist.min + gbif.entries + (phylo.dist.min | agrilus.sp)
	Data: host.status_data (Number of observations: 7552)
	Draws: 4 chains, each with iter = 7000; warmup = 3500; thin = 1; total post-warmup draws = 14000
	Group-Level Effects:
	~agrilus.sp (Number of levels: 32)
		Estimate	Est.Error	l-95% CI	u-95% CI	Rhat	Bulk_ESS	Tail_ESS
	sd(Intercept)	0.79	0.41	0.08	1.7	1	1732	2425
	sd(phylo.dist.min)	1.57	0.63	0.29	2.85	1	1985	2147
	cor(Intercept, phylo.dist.min)	-0.8	0.29	-0.99	0.16	1	3079	2379
	Population-Level Effects:
		Estimate	Est.Error	l-95% CI	u-95% CI	Rhat	Bulk_ESS	Tail_ESS
	Intercept	-1.89	0.27	-2.51	-1.42	1	8047	7171
	min.dist.mean.norm	-3.58	0.35	-4.3	-2.92	1	13771	10073
	phylo.dist.min	-1.44	0.48	-2.36	-0.48	1	9115	8172
	gbif.entries	0	0	0	0	1	14285	9565
	MODEL 91
	Family: bernoulli
	Links: mu = logit
	Formula: host.status ~ min.dist.mean.norm + phylo.dist.mean + gbif.entries + (1 | agrilus.sp)
	Data: host.status_data (Number of observations: 7552)
	Draws: 4 chains, each with iter = 7000; warmup = 3500; thin = 1; total post-warmup draws = 14000
	Group-Level Effects:
	~agrilus.sp (Number of levels: 32)
		Estimate	Est.Error	l-95% CI	u-95% CI	Rhat	Bulk_ESS	Tail_ESS
	sd(Intercept)	0.5	0.17	0.17	0.85	1	4156	3118
	Population-Level Effects:
		Estimate	Est.Error	l-95% CI	u-95% CI	Rhat	Bulk_ESS	Tail_ESS
	Intercept	-1.26	0.32	-1.89	-0.63	1	14132	12105
	min.dist.mean.norm	-3.75	0.32	-4.41	-3.15	1	9832	8827
	phylo.dist.mean	-1.7	0.43	-2.56	-0.86	1	13374	10444
	gbif.entries	0	0	0	0	1	12824	9988
	MODEL 92
	Family: bernoulli
	Links: mu = logit
	Formula: host.status ~ min.dist.mean.norm + phylo.dist.mean + gbif.entries + (phylo.dist.mean | agrilus.sp)
	Data: host.status_data (Number of observations: 7552)
	Draws: 4 chains, each with iter = 7000; warmup = 3500; thin = 1; total post-warmup draws = 14000
	Group-Level Effects:
	~agrilus.sp (Number of levels: 32)
		Estimate	Est.Error	l-95% CI	u-95% CI	Rhat	Bulk_ESS	Tail_ESS
	sd(Intercept)	1.2	0.82	0.11	3.07	1	1669	3893
	sd(phylo.dist.mean)	1.25	0.98	0.04	3.5	1	1684	5688
	cor(Intercept, phylo.dist.mean)	-0.64	0.49	-1	0.74	1	2443	6722
	Population-Level Effects:
		Estimate	Est.Error	l-95% CI	u-95% CI	Rhat	Bulk_ESS	Tail_ESS
	Intercept	-1.4	0.47	-2.5	-0.56	1	7152	6355
	min.dist.mean.norm	-3.76	0.32	-4.42	-3.14	1	15938	10947
	phylo.dist.mean	-1.55	0.59	-2.62	-0.23	1	8487	7003
	gbif.entries	0	0	0	0	1	14362	10761
	MODEL 93
	Family: bernoulli
	Links: mu = logit
	Formula: host.status ~ min.dist.mean.norm + phylo.dist.min + phylo.dist.mean + gbif.entries + (1 | agrilus.sp)
	Data: host.status_data (Number of observations: 7552)
	Draws: 4 chains, each with iter = 7000; warmup = 3500; thin = 1; total post-warmup draws = 14000
	Group-Level Effects:
	~agrilus.sp (Number of levels: 32)
		Estimate	Est.Error	l-95% CI	u-95% CI	Rhat	Bulk_ESS	Tail_ESS
	sd(Intercept)	0.25	0.16	0.01	0.61	1	4136	5987
	Population-Level Effects:
		Estimate	Est.Error	l-95% CI	u-95% CI	Rhat	Bulk_ESS	Tail_ESS
	Intercept	-1.78	0.36	-2.5	-1.08	1	11089	10494
	min.dist.mean.norm	-3.44	0.33	-4.12	-2.81	1	11105	9651
	phylo.dist.min	-1.46	0.52	-2.45	-0.4	1	7772	7434
	phylo.dist.mean	-0.09	0.69	-1.49	1.23	1	8401	8147
	gbif.entries	0	0	0	0	1	14026	9309
	MODEL 94
	Family: bernoulli
	Links: mu = logit
	Formula: host.status ~ min.dist.mean.norm + phylo.dist.min + phylo.dist.mean + gbif.entries + (phylo.dist.min + phylo.dist.mean | agrilus.sp)
	Data: host.status_data (Number of observations: 7552)
	Draws: 4 chains, each with iter = 7000; warmup = 3500; thin = 1; total post-warmup draws = 14000
	Group-Level Effects:
	~agrilus.sp (Number of levels: 32)
		Estimate	Est.Error	l-95% CI	u-95% CI	Rhat	Bulk_ESS	Tail_ESS
	sd(Intercept)	1.44	1.02	0.08	3.92	1	1269	3470
	sd(phylo.dist.min)	2.25	0.9	0.63	4.19	1	1449	2520
	sd(phylo.dist.mean)	2.05	1.7	0.06	6.29	1	1107	3288
	cor(Intercept, phylo.dist.min)	-0.19	0.53	-0.95	0.79	1	1364	4364
	cor(Intercept, phylo.dist.mean)	-0.49	0.49	-0.98	0.71	1	1986	6547
	cor(phylo.dist.min, phylo.dist.mean)	-0.5	0.44	-0.97	0.66	1	2708	6400
	Population-Level Effects:
		Estimate	Est.Error	l-95% CI	u-95% CI	Rhat	Bulk_ESS	Tail_ESS
	Intercept	-2.08	0.66	-3.71	-1.04	1	4062	4142
	min.dist.mean.norm	-3.64	0.37	-4.39	-2.94	1	10206	10235
	phylo.dist.min	-1.51	0.81	-3.15	0.1	1	6598	6140
	phylo.dist.mean	0.29	1.17	-1.75	3	1	3926	3859
	gbif.entries	0	0	0	0	1	13256	9852
	MODEL 95
	Family: bernoulli
	Links: mu = logit
	Formula: host.status ~ min.dist.median.norm + phylo.dist.min + gbif.entries + (1 | agrilus.sp)
	Data: host.status_data (Number of observations: 7552)
	Draws: 4 chains, each with iter = 7000; warmup = 3500; thin = 1; total post-warmup draws = 14000
	Group-Level Effects:
	~agrilus.sp (Number of levels: 32)
		Estimate	Est.Error	l-95% CI	u-95% CI	Rhat	Bulk_ESS	Tail_ESS
	sd(Intercept)	0.24	0.15	0.01	0.56	1	5025	6699
	Population-Level Effects:
		Estimate	Est.Error	l-95% CI	u-95% CI	Rhat	Bulk_ESS	Tail_ESS
	Intercept	-1.98	0.18	-2.33	-1.65	1	15673	11765
	min.dist.median.norm	-3.49	0.37	-4.24	-2.81	1	13472	9554
	phylo.dist.min	-1.61	0.32	-2.24	-1	1	18348	9008
	gbif.entries	0	0	0	0	1	13307	9293
	MODEL 96
	Family: bernoulli
	Links: mu = logit
	Formula: host.status ~ min.dist.median.norm + phylo.dist.min + gbif.entries + (phylo.dist.min | agrilus.sp)
	Data: host.status_data (Number of observations: 7552)
	Draws: 4 chains, each with iter = 7000; warmup = 3500; thin = 1; total post-warmup draws = 14000
	Group-Level Effects:
	~agrilus.sp (Number of levels: 32)
		Estimate	Est.Error	l-95% CI	u-95% CI	Rhat	Bulk_ESS	Tail_ESS
	sd(Intercept)	1.01	0.4	0.31	1.93	1	1905	1938
	sd(phylo.dist.min)	1.93	0.6	0.75	3.18	1	2060	1849
	cor(Intercept, phylo.dist.min)	-0.89	0.15	-1	-0.57	1	2867	2413
	Population-Level Effects:
		Estimate	Est.Error	l-95% CI	u-95% CI	Rhat	Bulk_ESS	Tail_ESS
	Intercept	-2.13	0.31	-2.82	-1.6	1	4669	6087
	min.dist.median.norm	-3.69	0.4	-4.51	-2.94	1	7391	8462
	phylo.dist.min	-1.45	0.53	-2.47	-0.37	1	4935	6573
	gbif.entries	0	0	0	0	1	13751	9651
	MODEL 97
	Family: bernoulli
	Links: mu = logit
	Formula: host.status ~ min.dist.median.norm + phylo.dist.mean + gbif.entries + (1 | agrilus.sp)
	Data: host.status_data (Number of observations: 7552)
	Draws: 4 chains, each with iter = 7000; warmup = 3500; thin = 1; total post-warmup draws = 14000
	Group-Level Effects:
	~agrilus.sp (Number of levels: 32)
		Estimate	Est.Error	l-95% CI	u-95% CI	Rhat	Bulk_ESS	Tail_ESS
	sd(Intercept)	0.53	0.17	0.21	0.88	1	4567	4761
	Population-Level Effects:
		Estimate	Est.Error	l-95% CI	u-95% CI	Rhat	Bulk_ESS	Tail_ESS
	Intercept	-1.41	0.32	-2.05	-0.79	1	14615	10774
	min.dist.median.norm	-3.79	0.36	-4.54	-3.12	1	10693	8259
	phylo.dist.mean	-1.82	0.43	-2.67	-0.99	1	14354	9584
	gbif.entries	0	0	0	0	1	14462	10191
	MODEL 98
	Family: bernoulli
	Links: mu = logit
	Formula: host.status ~ min.dist.median.norm + phylo.dist.mean + gbif.entries + (phylo.dist.mean | agrilus.sp)
	Data: host.status_data (Number of observations: 7552)
	Draws: 4 chains, each with iter = 7000; warmup = 3500; thin = 1; total post-warmup draws = 14000
	Group-Level Effects:
	~agrilus.sp (Number of levels: 32)
		Estimate	Est.Error	l-95% CI	u-95% CI	Rhat	Bulk_ESS	Tail_ESS
	sd(Intercept)	1.67	0.93	0.25	3.64	1	1212	3046
	sd(phylo.dist.mean)	1.79	1.13	0.09	4.16	1	1190	2671
	cor(Intercept, phylo.dist.mean)	-0.79	0.38	-1	0.5	1	1627	3632
	Population-Level Effects:
		Estimate	Est.Error	l-95% CI	u-95% CI	Rhat	Bulk_ESS	Tail_ESS
	Intercept	-1.65	0.54	-2.92	-0.73	1	4445	5222
	min.dist.median.norm	-3.8	0.36	-4.54	-3.13	1	9918	9021
	phylo.dist.mean	-1.57	0.66	-2.73	-0.09	1	5097	5465
	gbif.entries	0	0	0	0	1	14887	9914
	MODEL 99
	Family: bernoulli
	Links: mu = logit
	Formula: host.status ~ min.dist.median.norm + phylo.dist.min + phylo.dist.mean + gbif.entries + (1 | agrilus.sp)
	Data: host.status_data (Number of observations: 7552)
	Draws: 4 chains, each with iter = 7000; warmup = 3500; thin = 1; total post-warmup draws = 14000
	Group-Level Effects:
	~agrilus.sp (Number of levels: 32)
		Estimate	Est.Error	l-95% CI	u-95% CI	Rhat	Bulk_ESS	Tail_ESS
	sd(Intercept)	0.25	0.16	0.01	0.61	1	3833	5326
	Population-Level Effects:
		Estimate	Est.Error	l-95% CI	u-95% CI	Rhat	Bulk_ESS	Tail_ESS
	Intercept	-1.97	0.35	-2.67	-1.28	1	10696	10955
	min.dist.median.norm	-3.49	0.37	-4.24	-2.81	1	11697	9647
	phylo.dist.min	-1.58	0.5	-2.52	-0.54	1	8569	8649
	phylo.dist.mean	-0.05	0.68	-1.46	1.25	1	8401	8422
	gbif.entries	0	0	0	0	1	14518	10273
	MODEL 100
	Family: bernoulli
	Links: mu = logit
	Formula: host.status ~ min.dist.median.norm + phylo.dist.min + phylo.dist.mean + gbif.entries + (phylo.dist.min + phylo.dist.mean | agrilus.sp)
	Data: host.status_data (Number of observations: 7552)
	Draws: 4 chains, each with iter = 7000; warmup = 3500; thin = 1; total post-warmup draws = 14000
	Group-Level Effects:
	~agrilus.sp (Number of levels: 32)
		Estimate	Est.Error	l-95% CI	u-95% CI	Rhat	Bulk_ESS	Tail_ESS
	sd(Intercept)	1.53	0.99	0.12	3.96	1	1560	3599
	sd(phylo.dist.min)	2.55	0.85	1.08	4.42	1	1853	2712
	sd(phylo.dist.mean)	2.17	1.64	0.11	6.27	1	1203	3163
	cor(Intercept, phylo.dist.min)	-0.22	0.51	-0.96	0.75	1	1305	3679
	cor(Intercept, phylo.dist.mean)	-0.47	0.48	-0.97	0.7	1	1952	4659
	cor(phylo.dist.min, phylo.dist.mean)	-0.52	0.41	-0.97	0.58	1	2633	5275
	Population-Level Effects:
		Estimate	Est.Error	l-95% CI	u-95% CI	Rhat	Bulk_ESS	Tail_ESS
	Intercept	-2.33	0.67	-3.89	-1.24	1	4866	5067
	min.dist.median.norm	-3.74	0.4	-4.57	-2.99	1	10877	9243
	phylo.dist.min	-1.61	0.83	-3.26	0.06	1	6002	6629
	phylo.dist.mean	0.37	1.18	-1.76	3.03	1	4663	3561
	gbif.entries	0	0	0	0	1	13629	10245
	MODEL 101
	Family: bernoulli
	Links: mu = logit
	Formula: host.status ~ min.dist.mean.norm + phylo.dist.min + (1 | gr(quercus.sp, cov = oak_phylo_cov)) + (1 | agrilus.sp)
	Data: host.status_data (Number of observations: 7552)
	Draws: 4 chains, each with iter = 7000; warmup = 3500; thin = 1; total post-warmup draws = 14000
	Group-Level Effects:
	~agrilus.sp (Number of levels: 32)
		Estimate	Est.Error	l-95% CI	u-95% CI	Rhat	Bulk_ESS	Tail_ESS
	sd(Intercept)	0.21	0.15	0.01	0.55	1	4878	5501
	~quercus.sp (Number of levels: 236)
		Estimate	Est.Error	l-95% CI	u-95% CI	Rhat	Bulk_ESS	Tail_ESS
	sd(Intercept)	0.48	0.1	0.31	0.7	1	2726	5289
	Population-Level Effects:
		Estimate	Est.Error	l-95% CI	u-95% CI	Rhat	Bulk_ESS	Tail_ESS
	Intercept	-3.27	1.27	-5.98	-0.97	1	3423	5000
	min.dist.mean.norm	-3.67	0.38	-4.45	-2.94	1	14306	10834
	phylo.dist.min	-1.43	0.41	-2.24	-0.63	1	12442	11056
	MODEL 102
	Family: bernoulli
	Links: mu = logit
	Formula: host.status ~ min.dist.mean.norm + phylo.dist.min + (1 | gr(quercus.sp, cov = oak_phylo_cov)) + (phylo.dist.min | agrilus.sp)
	Data: host.status_data (Number of observations: 7552)
	Draws: 4 chains, each with iter = 7000; warmup = 3500; thin = 1; total post-warmup draws = 14000
	Group-Level Effects:
	~agrilus.sp (Number of levels: 32)
		Estimate	Est.Error	l-95% CI	u-95% CI	Rhat	Bulk_ESS	Tail_ESS
	sd(Intercept)	0.71	0.44	0.04	1.65	1	1637	3644
	sd(phylo.dist.min)	1.52	0.72	0.22	3.01	1	1494	2493
	cor(Intercept, phylo.dist.min)	-0.73	0.39	-1	0.55	1	1767	2242
	~quercus.sp (Number of levels: 236)
		Estimate	Est.Error	l-95% CI	u-95% CI	Rhat	Bulk_ESS	Tail_ESS
	sd(Intercept)	0.5	0.1	0.32	0.72	1	2734	5912
	Population-Level Effects:
		Estimate	Est.Error	l-95% CI	u-95% CI	Rhat	Bulk_ESS	Tail_ESS
	Intercept	-3.42	1.28	-6.12	-1.07	1	2441	4623
	min.dist.mean.norm	-3.98	0.44	-4.87	-3.16	1	7404	9540
	phylo.dist.min	-1.31	0.53	-2.34	-0.27	1	8476	7909
	MODEL 103
	Family: bernoulli
	Links: mu = logit
	Formula: host.status ~ min.dist.mean.norm + phylo.dist.mean + (1 | gr(quercus.sp, cov = oak_phylo_cov)) + (1 | agrilus.sp)
	Data: host.status_data (Number of observations: 7552)
	Draws: 4 chains, each with iter = 7000; warmup = 3500; thin = 1; total post-warmup draws = 14000
	Group-Level Effects:
	~agrilus.sp (Number of levels: 32)
		Estimate	Est.Error	l-95% CI	u-95% CI	Rhat	Bulk_ESS	Tail_ESS
	sd(Intercept)	0.41	0.18	0.06	0.79	1	3888	3667
	~quercus.sp (Number of levels: 236)
		Estimate	Est.Error	l-95% CI	u-95% CI	Rhat	Bulk_ESS	Tail_ESS
	sd(Intercept)	0.47	0.1	0.31	0.68	1	3089	5739
	Population-Level Effects:
		Estimate	Est.Error	l-95% CI	u-95% CI	Rhat	Bulk_ESS	Tail_ESS
	Intercept	-2.78	1.28	-5.47	-0.39	1	4733	7063
	min.dist.mean.norm	-3.97	0.38	-4.74	-3.28	1	17014	11144
	phylo.dist.mean	-1.54	0.54	-2.61	-0.48	1	16581	10020
	MODEL 104
	Family: bernoulli
	Links: mu = logit
	Formula: host.status ~ min.dist.mean.norm + phylo.dist.mean + (1 | gr(quercus.sp, cov = oak_phylo_cov)) + (phylo.dist.mean | agrilus.sp)
	Data: host.status_data (Number of observations: 7552)
	Draws: 4 chains, each with iter = 7000; warmup = 3500; thin = 1; total post-warmup draws = 14000
	Group-Level Effects:
	~agrilus.sp (Number of levels: 32)
		Estimate	Est.Error	l-95% CI	u-95% CI	Rhat	Bulk_ESS	Tail_ESS
	sd(Intercept)	0.7	0.6	0.03	2.34	1	2686	4625
	sd(phylo.dist.mean)	0.79	0.73	0.03	2.77	1	2646	4501
	cor(Intercept, phylo.dist.mean)	-0.41	0.57	-0.99	0.89	1	4578	7843
	~quercus.sp (Number of levels: 236)
		Estimate	Est.Error	l-95% CI	u-95% CI	Rhat	Bulk_ESS	Tail_ESS
	sd(Intercept)	0.48	0.1	0.31	0.69	1	3175	5904
	Population-Level Effects:
		Estimate	Est.Error	l-95% CI	u-95% CI	Rhat	Bulk_ESS	Tail_ESS
	Intercept	-2.96	1.33	-5.76	-0.53	1	6890	8601
	min.dist.mean.norm	-4.03	0.38	-4.82	-3.31	1	19570	10769
	phylo.dist.mean	-1.44	0.6	-2.58	-0.23	1	12022	8487
	MODEL 105
	Family: bernoulli
	Links: mu = logit
	Formula: host.status ~ min.dist.mean.norm + phylo.dist.min + phylo.dist.mean + (1 | gr(quercus.sp, cov = oak_phylo_cov)) + (1 | agrilus.sp)
	Data: host.status_data (Number of observations: 7552)
	Draws: 4 chains, each with iter = 7000; warmup = 3500; thin = 1; total post-warmup draws = 14000
	Group-Level Effects:
	~agrilus.sp (Number of levels: 32)
		Estimate	Est.Error	l-95% CI	u-95% CI	Rhat	Bulk_ESS	Tail_ESS
	sd(Intercept)	0.25	0.17	0.01	0.63	1	4032	5506
	~quercus.sp (Number of levels: 236)
		Estimate	Est.Error	l-95% CI	u-95% CI	Rhat	Bulk_ESS	Tail_ESS
	sd(Intercept)	0.49	0.1	0.31	0.71	1	2707	4856
	Population-Level Effects:
		Estimate	Est.Error	l-95% CI	u-95% CI	Rhat	Bulk_ESS	Tail_ESS
	Intercept	-3.13	1.33	-5.96	-0.66	1	4002	5599
	min.dist.mean.norm	-3.7	0.39	-4.49	-2.95	1	12359	10212
	phylo.dist.min	-1.24	0.6	-2.38	-0.01	1	7301	8466
	phylo.dist.mean	-0.32	0.78	-1.87	1.18	1	8665	9326
	MODEL 106
	Family: bernoulli
	Links: mu = logit
	Formula: host.status ~ min.dist.mean.norm + phylo.dist.min + phylo.dist.mean + (1 | gr(quercus.sp, cov = oak_phylo_cov)) + (phylo.dist.min + phylo.dist.mean | agrilus.sp)
	Data: host.status_data (Number of observations: 7552)
	Draws: 4 chains, each with iter = 7000; warmup = 3500; thin = 1; total post-warmup draws = 14000
	Group-Level Effects:
	~agrilus.sp (Number of levels: 32)
		Estimate	Est.Error	l-95% CI	u-95% CI	Rhat	Bulk_ESS	Tail_ESS
	sd(Intercept)	0.92	0.73	0.04	2.79	1	1660	3421
	sd(phylo.dist.min)	1.92	0.91	0.28	3.84	1	1641	2190
	sd(phylo.dist.mean)	1.24	1.12	0.04	4.25	1	1295	2943
	cor(Intercept, phylo.dist.min)	-0.34	0.5	-0.96	0.75	1	1766	3349
	cor(Intercept, phylo.dist.mean)	-0.3	0.51	-0.96	0.79	1	2919	4965
	cor(phylo.dist.min, phylo.dist.mean)	-0.41	0.48	-0.97	0.74	1	3168	6648
	~quercus.sp (Number of levels: 236)
		Estimate	Est.Error	l-95% CI	u-95% CI	Rhat	Bulk_ESS	Tail_ESS
	sd(Intercept)	0.5	0.1	0.33	0.72	1	2616	5402
	Population-Level Effects:
		Estimate	Est.Error	l-95% CI	u-95% CI	Rhat	Bulk_ESS	Tail_ESS
	Intercept	-3.41	1.4	-6.35	-0.76	1	2626	4705
	min.dist.mean.norm	-4.08	0.45	-5.01	-3.24	1	7615	10371
	phylo.dist.min	-1.12	0.8	-2.68	0.51	1	5437	7266
	phylo.dist.mean	-0.23	1.05	-2.21	1.95	1	4686	4565
	MODEL 107
	Family: bernoulli
	Links: mu = logit
	Formula: host.status ~ min.dist.median.norm + phylo.dist.min + (1 | gr(quercus.sp, cov = oak_phylo_cov)) + (1 | agrilus.sp)
	Data: host.status_data (Number of observations: 7552)
	Draws: 4 chains, each with iter = 7000; warmup = 3500; thin = 1; total post-warmup draws = 14000
	Group-Level Effects:
	~agrilus.sp (Number of levels: 32)
		Estimate	Est.Error	l-95% CI	u-95% CI	Rhat	Bulk_ESS	Tail_ESS
	sd(Intercept)	0.19	0.14	0.01	0.52	1	6033	5552
	~quercus.sp (Number of levels: 236)
		Estimate	Est.Error	l-95% CI	u-95% CI	Rhat	Bulk_ESS	Tail_ESS
	sd(Intercept)	0.4	0.09	0.25	0.6	1	2967	6031
	Population-Level Effects:
		Estimate	Est.Error	l-95% CI	u-95% CI	Rhat	Bulk_ESS	Tail_ESS
	Intercept	-3.25	1.07	-5.53	-1.32	1	5289	6857
	min.dist.median.norm	-3.43	0.4	-4.24	-2.68	1	21990	10432
	phylo.dist.min	-1.56	0.39	-2.34	-0.8	1	14493	11484
	MODEL 108
	Family: bernoulli
	Links: mu = logit
	Formula: host.status ~ min.dist.median.norm + phylo.dist.min + (1 | gr(quercus.sp, cov = oak_phylo_cov)) + (phylo.dist.min | agrilus.sp)
	Data: host.status_data (Number of observations: 7552)
	Draws: 4 chains, each with iter = 7000; warmup = 3500; thin = 1; total post-warmup draws = 14000
	Group-Level Effects:
	~agrilus.sp (Number of levels: 32)
		Estimate	Est.Error	l-95% CI	u-95% CI	Rhat	Bulk_ESS	Tail_ESS
	sd(Intercept)	0.91	0.43	0.1	1.81	1	1996	1875
	sd(phylo.dist.min)	1.93	0.69	0.48	3.3	1	1782	1491
	cor(Intercept, phylo.dist.min)	-0.86	0.25	-1	-0.04	1	2278	1583
	~quercus.sp (Number of levels: 236)
		Estimate	Est.Error	l-95% CI	u-95% CI	Rhat	Bulk_ESS	Tail_ESS
	sd(Intercept)	0.42	0.09	0.27	0.63	1	2911	5674
	Population-Level Effects:
		Estimate	Est.Error	l-95% CI	u-95% CI	Rhat	Bulk_ESS	Tail_ESS
	Intercept	-3.47	1.14	-5.92	-1.42	1	4791	7255
	min.dist.median.norm	-3.84	0.45	-4.79	-3	1	9796	9386
	phylo.dist.min	-1.43	0.57	-2.54	-0.3	1	10081	9686
	MODEL 109
	Family: bernoulli
	Links: mu = logit
	Formula: host.status ~ min.dist.median.norm + phylo.dist.mean + (1 | gr(quercus.sp, cov = oak_phylo_cov)) + (1 | agrilus.sp)
	Data: host.status_data (Number of observations: 7552)
	Draws: 4 chains, each with iter = 7000; warmup = 3500; thin = 1; total post-warmup draws = 14000
	Group-Level Effects:
	~agrilus.sp (Number of levels: 32)
		Estimate	Est.Error	l-95% CI	u-95% CI	Rhat	Bulk_ESS	Tail_ESS
	sd(Intercept)	0.41	0.18	0.04	0.78	1	3476	3013
	~quercus.sp (Number of levels: 236)
		Estimate	Est.Error	l-95% CI	u-95% CI	Rhat	Bulk_ESS	Tail_ESS
	sd(Intercept)	0.38	0.08	0.23	0.56	1	2705	5141
	Population-Level Effects:
		Estimate	Est.Error	l-95% CI	u-95% CI	Rhat	Bulk_ESS	Tail_ESS
	Intercept	-2.79	1.08	-5.07	-0.82	1	4078	5892
	min.dist.median.norm	-3.75	0.38	-4.54	-3.04	1	14779	9816
	phylo.dist.mean	-1.62	0.52	-2.63	-0.62	1	11014	10367
	MODEL 110
	Family: bernoulli
	Links: mu = logit
	Formula: host.status ~ min.dist.median.norm + phylo.dist.mean + (1 | gr(quercus.sp, cov = oak_phylo_cov)) + (phylo.dist.mean | agrilus.sp)
	Data: host.status_data (Number of observations: 7552)
	Draws: 4 chains, each with iter = 7000; warmup = 3500; thin = 1; total post-warmup draws = 14000
	Group-Level Effects:
	~agrilus.sp (Number of levels: 32)
		Estimate	Est.Error	l-95% CI	u-95% CI	Rhat	Bulk_ESS	Tail_ESS
	sd(Intercept)	0.99	0.86	0.04	3.12	1	1245	3132
	sd(phylo.dist.mean)	1.14	1.03	0.04	3.72	1	1112	3084
	cor(Intercept, phylo.dist.mean)	-0.53	0.55	-1	0.83	1	1810	6762
	~quercus.sp (Number of levels: 236)
		Estimate	Est.Error	l-95% CI	u-95% CI	Rhat	Bulk_ESS	Tail_ESS
	sd(Intercept)	0.39	0.09	0.23	0.58	1	1953	5142
	Population-Level Effects:
		Estimate	Est.Error	l-95% CI	u-95% CI	Rhat	Bulk_ESS	Tail_ESS
	Intercept	-2.96	1.15	-5.39	-0.89	1	4531	7358
	min.dist.median.norm	-3.82	0.39	-4.63	-3.09	1	13441	9631
	phylo.dist.mean	-1.5	0.65	-2.73	-0.17	1	7340	5479
	MODEL 111
	Family: bernoulli
	Links: mu = logit
	Formula: host.status ~ min.dist.median.norm + phylo.dist.min + phylo.dist.mean + (1 | gr(quercus.sp, cov = oak_phylo_cov)) + (1 | agrilus.sp)
	Data: host.status_data (Number of observations: 7552)
	Draws: 4 chains, each with iter = 7000; warmup = 3500; thin = 1; total post-warmup draws = 14000
	Group-Level Effects:
	~agrilus.sp (Number of levels: 32)
		Estimate	Est.Error	l-95% CI	u-95% CI	Rhat	Bulk_ESS	Tail_ESS
	sd(Intercept)	0.21	0.15	0.01	0.56	1	4857	6342
	~quercus.sp (Number of levels: 236)
		Estimate	Est.Error	l-95% CI	u-95% CI	Rhat	Bulk_ESS	Tail_ESS
	sd(Intercept)	0.4	0.09	0.25	0.6	1	2679	5018
	Population-Level Effects:
		Estimate	Est.Error	l-95% CI	u-95% CI	Rhat	Bulk_ESS	Tail_ESS
	Intercept	-3.14	1.15	-5.55	-1.06	1	4888	7368
	min.dist.median.norm	-3.45	0.39	-4.24	-2.72	1	19145	10458
	phylo.dist.min	-1.47	0.55	-2.55	-0.35	1	9969	9212
	phylo.dist.mean	-0.17	0.73	-1.65	1.25	1	12009	9471
	MODEL 112
	Family: bernoulli
	Links: mu = logit
	Formula: host.status ~ min.dist.median.norm + phylo.dist.min + phylo.dist.mean + (1 | gr(quercus.sp, cov = oak_phylo_cov)) + (phylo.dist.min + phylo.dist.mean | agrilus.sp)
	Data: host.status_data (Number of observations: 7552)
	Draws: 4 chains, each with iter = 7000; warmup = 3500; thin = 1; total post-warmup draws = 14000
	Group-Level Effects:
	~agrilus.sp (Number of levels: 32)
		Estimate	Est.Error	l-95% CI	u-95% CI	Rhat	Bulk_ESS	Tail_ESS
	sd(Intercept)	1.17	0.81	0.08	3.18	1	2320	4224
	sd(phylo.dist.min)	2.42	0.86	0.82	4.26	1	2505	3145
	sd(phylo.dist.mean)	1.58	1.28	0.06	4.94	1	1849	3627
	cor(Intercept, phylo.dist.min)	-0.38	0.48	-0.97	0.68	1	1603	3555
	cor(Intercept, phylo.dist.mean)	-0.33	0.5	-0.96	0.78	1	4137	8079
	cor(phylo.dist.min, phylo.dist.mean)	-0.47	0.45	-0.98	0.66	1	3073	6359
	~quercus.sp (Number of levels: 236)
		Estimate	Est.Error	l-95% CI	u-95% CI	Rhat	Bulk_ESS	Tail_ESS
	sd(Intercept)	0.43	0.09	0.27	0.63	1	3096	5516
	Population-Level Effects:
		Estimate	Est.Error	l-95% CI	u-95% CI	Rhat	Bulk_ESS	Tail_ESS
	Intercept	-3.55	1.3	-6.37	-1.21	1	4850	6857
	min.dist.median.norm	-3.93	0.45	-4.84	-3.09	1	13339	11065
	phylo.dist.min	-1.34	0.84	-3.01	0.33	1	8572	8808
	phylo.dist.mean	-0.03	1.11	-2.13	2.3	1	7032	6288
	MODEL 113
	Family: bernoulli
	Links: mu = logit
	Formula: host.status ~ min.dist.mean.norm + gbif.entries + (1 | gr(quercus.sp, cov = oak_phylo_cov)) + (1 | agrilus.sp)
	Data: host.status_data (Number of observations: 7552)
	Draws: 4 chains, each with iter = 7000; warmup = 3500; thin = 1; total post-warmup draws = 14000
	Group-Level Effects:
	~agrilus.sp (Number of levels: 32)
		Estimate	Est.Error	l-95% CI	u-95% CI	Rhat	Bulk_ESS	Tail_ESS
	sd(Intercept)	0.38	0.18	0.05	0.75	1	3325	3021
	~quercus.sp (Number of levels: 236)
		Estimate	Est.Error	l-95% CI	u-95% CI	Rhat	Bulk_ESS	Tail_ESS
	sd(Intercept)	0.31	0.07	0.18	0.47	1	2989	5941
	Population-Level Effects:
		Estimate	Est.Error	l-95% CI	u-95% CI	Rhat	Bulk_ESS	Tail_ESS
	Intercept	-3.61	0.84	-5.46	-2.1	1	3825	4832
	min.dist.mean.norm	-4.07	0.35	-4.79	-3.41	1	12203	9903
	gbif.entries	0	0	0	0	1	9856	11263
	MODEL 114
	Family: bernoulli
	Links: mu = logit
	Formula: host.status ~ min.dist.median.norm + gbif.entries + (1 | gr(quercus.sp, cov = oak_phylo_cov)) + (1 | agrilus.sp)
	Data: host.status_data (Number of observations: 7552)
	Draws: 4 chains, each with iter = 7000; warmup = 3500; thin = 1; total post-warmup draws = 14000
	Group-Level Effects:
	~agrilus.sp (Number of levels: 32)
		Estimate	Est.Error	l-95% CI	u-95% CI	Rhat	Bulk_ESS	Tail_ESS
	sd(Intercept)	0.39	0.18	0.05	0.75	1	3136	2925
	~quercus.sp (Number of levels: 236)
		Estimate	Est.Error	l-95% CI	u-95% CI	Rhat	Bulk_ESS	Tail_ESS
	sd(Intercept)	0.23	0.06	0.13	0.37	1	2513	5285
	Population-Level Effects:
		Estimate	Est.Error	l-95% CI	u-95% CI	Rhat	Bulk_ESS	Tail_ESS
	Intercept	-3.65	0.68	-5.13	-2.47	1	4395	5612
	min.dist.median.norm	-3.91	0.37	-4.68	-3.23	1	13029	9999
	gbif.entries	0	0	0	0	1	9401	10451
	MODEL 115
	Family: bernoulli
	Links: mu = logit
	Formula: host.status ~ phylo.dist.min + gbif.entries + (1 | gr(quercus.sp, cov = oak_phylo_cov)) + (1 | agrilus.sp)
	Data: host.status_data (Number of observations: 7552)
	Draws: 4 chains, each with iter = 7000; warmup = 3500; thin = 1; total post-warmup draws = 14000
	Group-Level Effects:
	~agrilus.sp (Number of levels: 32)
		Estimate	Est.Error	l-95% CI	u-95% CI	Rhat	Bulk_ESS	Tail_ESS
	sd(Intercept)	0.18	0.13	0.01	0.49	1	5574	5857
	~quercus.sp (Number of levels: 236)
		Estimate	Est.Error	l-95% CI	u-95% CI	Rhat	Bulk_ESS	Tail_ESS
	sd(Intercept)	0.34	0.08	0.21	0.52	1	2523	5784
	Population-Level Effects:
		Estimate	Est.Error	l-95% CI	u-95% CI	Rhat	Bulk_ESS	Tail_ESS
	Intercept	-3.6	0.94	-5.67	-1.94	1	5761	7880
	phylo.dist.min	-3.41	0.36	-4.13	-2.71	1	22477	10360
	gbif.entries	0	0	0	0	1	8728	10114
	MODEL 116
	Family: bernoulli
	Links: mu = logit
	Formula: host.status ~ phylo.dist.min + gbif.entries + (1 | gr(quercus.sp, cov = oak_phylo_cov)) + (phylo.dist.min | agrilus.sp)
	Data: host.status_data (Number of observations: 7552)
	Draws: 4 chains, each with iter = 7000; warmup = 3500; thin = 1; total post-warmup draws = 14000
	Group-Level Effects:
	~agrilus.sp (Number of levels: 32)
		Estimate	Est.Error	l-95% CI	u-95% CI	Rhat	Bulk_ESS	Tail_ESS
	sd(Intercept)	0.97	0.5	0.06	2.02	1	1514	2057
	sd(phylo.dist.min)	1.41	0.72	0.09	2.81	1	1579	2525
	cor(Intercept, phylo.dist.min)	-0.85	0.33	-1	0.37	1	2591	2671
	~quercus.sp (Number of levels: 236)
		Estimate	Est.Error	l-95% CI	u-95% CI	Rhat	Bulk_ESS	Tail_ESS
	sd(Intercept)	0.36	0.09	0.21	0.54	1	2747	5438
	Population-Level Effects:
		Estimate	Est.Error	l-95% CI	u-95% CI	Rhat	Bulk_ESS	Tail_ESS
	Intercept	-3.91	1.02	-6.1	-2.07	1	5955	9142
	phylo.dist.min	-3.26	0.51	-4.21	-2.22	1	10732	10253
	gbif.entries	0	0	0	0	1	9250	10956
	MODEL 117
	Family: bernoulli
	Links: mu = logit
	Formula: host.status ~ phylo.dist.mean + gbif.entries + (1 | gr(quercus.sp, cov = oak_phylo_cov)) + (1 | agrilus.sp)
	Data: host.status_data (Number of observations: 7552)
	Draws: 4 chains, each with iter = 7000; warmup = 3500; thin = 1; total post-warmup draws = 14000
	Group-Level Effects:
	~agrilus.sp (Number of levels: 32)
		Estimate	Est.Error	l-95% CI	u-95% CI	Rhat	Bulk_ESS	Tail_ESS
	sd(Intercept)	0.84	0.19	0.51	1.26	1	5328	8602
	~quercus.sp (Number of levels: 236)
		Estimate	Est.Error	l-95% CI	u-95% CI	Rhat	Bulk_ESS	Tail_ESS
	sd(Intercept)	0.34	0.08	0.21	0.51	1	2774	5739
	Population-Level Effects:
		Estimate	Est.Error	l-95% CI	u-95% CI	Rhat	Bulk_ESS	Tail_ESS
	Intercept	-3.35	0.99	-5.44	-1.58	1	5385	7237
	phylo.dist.mean	-3.48	0.52	-4.51	-2.51	1	13706	10762
	gbif.entries	0	0	0	0	1	10163	10516
	MODEL 118
	Family: bernoulli
	Links: mu = logit
	Formula: host.status ~ phylo.dist.mean + gbif.entries + (1 | gr(quercus.sp, cov = oak_phylo_cov)) + (phylo.dist.mean | agrilus.sp)
	Data: host.status_data (Number of observations: 7552)
	Draws: 4 chains, each with iter = 7000; warmup = 3500; thin = 1; total post-warmup draws = 14000
	Group-Level Effects:
	~agrilus.sp (Number of levels: 32)
		Estimate	Est.Error	l-95% CI	u-95% CI	Rhat	Bulk_ESS	Tail_ESS
	sd(Intercept)	2.85	0.78	1.48	4.57	1	3962	4686
	sd(phylo.dist.mean)	2.72	0.9	1.12	4.66	1	4273	5248
	cor(Intercept, phylo.dist.mean)	-0.98	0.05	-1	-0.88	1	4521	6499
	~quercus.sp (Number of levels: 236)
		Estimate	Est.Error	l-95% CI	u-95% CI	Rhat	Bulk_ESS	Tail_ESS
	sd(Intercept)	0.35	0.08	0.22	0.54	1	2725	6325
	Population-Level Effects:
		Estimate	Est.Error	l-95% CI	u-95% CI	Rhat	Bulk_ESS	Tail_ESS
	Intercept	-3.32	1.19	-5.8	-1.13	1	4261	6771
	phylo.dist.mean	-3.55	0.8	-5.11	-1.95	1	5249	6859
	gbif.entries	0	0	0	0	1	9573	10995
	MODEL 119
	Family: bernoulli
	Links: mu = logit
	Formula: host.status ~ phylo.dist.min + phylo.dist.mean + gbif.entries + (1 | gr(quercus.sp, cov = oak_phylo_cov)) + (1 | agrilus.sp)
	Data: host.status_data (Number of observations: 7552)
	Draws: 4 chains, each with iter = 7000; warmup = 3500; thin = 1; total post-warmup draws = 14000
	Group-Level Effects:
	~agrilus.sp (Number of levels: 32)
		Estimate	Est.Error	l-95% CI	u-95% CI	Rhat	Bulk_ESS	Tail_ESS
	sd(Intercept)	0.15	0.11	0.01	0.42	1	6204	5944
	~quercus.sp (Number of levels: 236)
		Estimate	Est.Error	l-95% CI	u-95% CI	Rhat	Bulk_ESS	Tail_ESS
	sd(Intercept)	0.34	0.08	0.21	0.52	1	2553	5192
	Population-Level Effects:
		Estimate	Est.Error	l-95% CI	u-95% CI	Rhat	Bulk_ESS	Tail_ESS
	Intercept	-4.11	1.01	-6.29	-2.3	1	4838	6723
	phylo.dist.min	-3.95	0.49	-4.91	-2.99	1	11249	10573
	phylo.dist.mean	1.04	0.65	-0.22	2.31	1	11024	10314
	gbif.entries	0	0	0	0	1	8822	11071
	MODEL 120
	Family: bernoulli
	Links: mu = logit
	Formula: host.status ~ phylo.dist.min + phylo.dist.mean + gbif.entries + (1 | gr(quercus.sp, cov = oak_phylo_cov)) + (phylo.dist.min + phylo.dist.mean | agrilus.sp)
	Data: host.status_data (Number of observations: 7552)
	Draws: 4 chains, each with iter = 7000; warmup = 3500; thin = 1; total post-warmup draws = 14000
	Group-Level Effects:
	~agrilus.sp (Number of levels: 32)
		Estimate	Est.Error	l-95% CI	u-95% CI	Rhat	Bulk_ESS	Tail_ESS
	sd(Intercept)	1.29	0.74	0.1	2.98	1	1576	1945
	sd(phylo.dist.min)	1.52	0.79	0.13	3.17	1	1747	2857
	sd(phylo.dist.mean)	1.28	1.09	0.04	3.99	1	1551	3580
	cor(Intercept, phylo.dist.min)	-0.49	0.46	-0.99	0.64	1	2556	5040
	cor(Intercept, phylo.dist.mean)	-0.46	0.49	-0.99	0.71	1	3377	4717
	cor(phylo.dist.min, phylo.dist.mean)	-0.23	0.5	-0.95	0.8	1	4492	6182
	~quercus.sp (Number of levels: 236)
		Estimate	Est.Error	l-95% CI	u-95% CI	Rhat	Bulk_ESS	Tail_ESS
	sd(Intercept)	0.36	0.09	0.21	0.56	1	2158	5063
	Population-Level Effects:
		Estimate	Est.Error	l-95% CI	u-95% CI	Rhat	Bulk_ESS	Tail_ESS
	Intercept	-4.56	1.17	-7.05	-2.48	1	3837	5960
	phylo.dist.min	-3.97	0.72	-5.38	-2.57	1	6809	7848
	phylo.dist.mean	1.3	0.99	-0.51	3.44	1	5608	5855
	gbif.entries	0	0	0	0	1	7823	9522
	MODEL 121
	Family: bernoulli
	Links: mu = logit
	Formula: host.status ~ min.dist.mean.norm + phylo.dist.min + gbif.entries + (1 | gr(quercus.sp, cov = oak_phylo_cov)) + (1 | agrilus.sp)
	Data: host.status_data (Number of observations: 7552)
	Draws: 4 chains, each with iter = 7000; warmup = 3500; thin = 1; total post-warmup draws = 14000
	Group-Level Effects:
	~agrilus.sp (Number of levels: 32)
		Estimate	Est.Error	l-95% CI	u-95% CI	Rhat	Bulk_ESS	Tail_ESS
	sd(Intercept)	0.21	0.15	0.01	0.54	1	5531	6714
	~quercus.sp (Number of levels: 236)
		Estimate	Est.Error	l-95% CI	u-95% CI	Rhat	Bulk_ESS	Tail_ESS
	sd(Intercept)	0.32	0.08	0.18	0.51	1	2272	4991
	Population-Level Effects:
		Estimate	Est.Error	l-95% CI	u-95% CI	Rhat	Bulk_ESS	Tail_ESS
	Intercept	-2.84	0.9	-4.83	-1.23	1	4316	5851
	min.dist.mean.norm	-3.55	0.37	-4.29	-2.83	1	15789	10139
	phylo.dist.min	-1.48	0.4	-2.27	-0.71	1	16004	10520
	gbif.entries	0	0	0	0	1	8682	8985
	MODEL 122
	Family: bernoulli
	Links: mu = logit
	Formula: host.status ~ min.dist.mean.norm + phylo.dist.min + gbif.entries + (1 | gr(quercus.sp, cov = oak_phylo_cov)) + (phylo.dist.min | agrilus.sp)
	Data: host.status_data (Number of observations: 7552)
	Draws: 4 chains, each with iter = 7000; warmup = 3500; thin = 1; total post-warmup draws = 14000
	Group-Level Effects:
	~agrilus.sp (Number of levels: 32)
		Estimate	Est.Error	l-95% CI	u-95% CI	Rhat	Bulk_ESS	Tail_ESS
	sd(Intercept)	0.74	0.44	0.05	1.68	1	1762	3560
	sd(phylo.dist.min)	1.59	0.73	0.2	3.04	1	1581	2287
	cor(Intercept, phylo.dist.min)	-0.76	0.37	-1	0.53	1	2103	2901
	~quercus.sp (Number of levels: 236)
		Estimate	Est.Error	l-95% CI	u-95% CI	Rhat	Bulk_ESS	Tail_ESS
	sd(Intercept)	0.34	0.08	0.2	0.52	1	2583	5001
	Population-Level Effects:
		Estimate	Est.Error	l-95% CI	u-95% CI	Rhat	Bulk_ESS	Tail_ESS
	Intercept	-3.05	0.98	-5.16	-1.32	1	4556	6305
	min.dist.mean.norm	-3.87	0.44	-4.77	-3.07	1	8995	9956
	phylo.dist.min	-1.38	0.53	-2.41	-0.3	1	9952	9445
	gbif.entries	0	0	0	0	1	9019	9636
	MODEL 123
	Family: bernoulli
	Links: mu = logit
	Formula: host.status ~ min.dist.mean.norm + phylo.dist.mean + gbif.entries + (1 | gr(quercus.sp, cov = oak_phylo_cov)) + (1 | agrilus.sp)
	Data: host.status_data (Number of observations: 7552)
	Draws: 4 chains, each with iter = 7000; warmup = 3500; thin = 1; total post-warmup draws = 14000
	Group-Level Effects:
	~agrilus.sp (Number of levels: 32)
		Estimate	Est.Error	l-95% CI	u-95% CI	Rhat	Bulk_ESS	Tail_ESS
	sd(Intercept)	0.42	0.19	0.05	0.79	1	3562	3351
	~quercus.sp (Number of levels: 236)
		Estimate	Est.Error	l-95% CI	u-95% CI	Rhat	Bulk_ESS	Tail_ESS
	sd(Intercept)	0.32	0.08	0.19	0.49	1	2784	5608
	Population-Level Effects:
		Estimate	Est.Error	l-95% CI	u-95% CI	Rhat	Bulk_ESS	Tail_ESS
	Intercept	-2.41	0.96	-4.43	-0.65	1	5477	7483
	min.dist.mean.norm	-3.87	0.36	-4.59	-3.19	1	15892	10801
	phylo.dist.mean	-1.62	0.53	-2.66	-0.58	1	17258	10749
	gbif.entries	0	0	0	0	1	10368	11056
	MODEL 124
	Family: bernoulli
	Links: mu = logit
	Formula: host.status ~ min.dist.mean.norm + phylo.dist.mean + gbif.entries + (1 | gr(quercus.sp, cov = oak_phylo_cov)) + (phylo.dist.mean | agrilus.sp)
	Data: host.status_data (Number of observations: 7552)
	Draws: 4 chains, each with iter = 7000; warmup = 3500; thin = 1; total post-warmup draws = 14000
	Group-Level Effects:
	~agrilus.sp (Number of levels: 32)
		Estimate	Est.Error	l-95% CI	u-95% CI	Rhat	Bulk_ESS	Tail_ESS
	sd(Intercept)	0.74	0.61	0.04	2.38	1	2224	4226
	sd(phylo.dist.mean)	0.81	0.73	0.03	2.79	1	2277	4796
	cor(Intercept, phylo.dist.mean)	-0.43	0.56	-0.99	0.87	1	3197	6516
	~quercus.sp (Number of levels: 236)
		Estimate	Est.Error	l-95% CI	u-95% CI	Rhat	Bulk_ESS	Tail_ESS
	sd(Intercept)	0.33	0.08	0.19	0.51	1	2787	5879
	Population-Level Effects:
		Estimate	Est.Error	l-95% CI	u-95% CI	Rhat	Bulk_ESS	Tail_ESS
	Intercept	-2.52	0.99	-4.62	-0.74	1	5158	6965
	min.dist.mean.norm	-3.91	0.37	-4.68	-3.22	1	14011	10225
	phylo.dist.mean	-1.53	0.6	-2.68	-0.31	1	10134	6958
	gbif.entries	0	0	0	0	1	8139	9473
	MODEL 125
	Family: bernoulli
	Links: mu = logit
	Formula: host.status ~ min.dist.mean.norm + phylo.dist.min + phylo.dist.mean + gbif.entries + (1 | gr(quercus.sp, cov = oak_phylo_cov)) + (1 | agrilus.sp)
	Data: host.status_data (Number of observations: 7552)
	Draws: 4 chains, each with iter = 7000; warmup = 3500; thin = 1; total post-warmup draws = 14000
	Group-Level Effects:
	~agrilus.sp (Number of levels: 32)
		Estimate	Est.Error	l-95% CI	u-95% CI	Rhat	Bulk_ESS	Tail_ESS
	sd(Intercept)	0.23	0.16	0.01	0.61	1	3729	5433
	~quercus.sp (Number of levels: 236)
		Estimate	Est.Error	l-95% CI	u-95% CI	Rhat	Bulk_ESS	Tail_ESS
	sd(Intercept)	0.33	0.08	0.19	0.51	1	2398	5441
	Population-Level Effects:
		Estimate	Est.Error	l-95% CI	u-95% CI	Rhat	Bulk_ESS	Tail_ESS
[truncated: 155 more rows]

## Sheet: ST4 - LOOIC group1
	Supplementary Table 4: LOOIC (Leave-One-Out Information Criterion) cross validation values for models 1–44 and comparisons against model with lowest LOOIC
	Model	Formula	elpd_diff	se_diff	elpd_loo.estimate	elpd_loo.se	p_loo.estimate	p_loo.se	looic.estimate	looic.se
	oak_mod043	host.status ~ min.dist.mean.norm + phylo.dist.min + (1 | gr(quercus.sp, cov = oak_phylo_cov))	0	0	-370.403	30.9819	57.1229	6.07595	740.807	61.9637
	oak_mod044	host.status ~ min.dist.mean.norm + phylo.dist.mean + (1 | gr(quercus.sp, cov = oak_phylo_cov))	-4.38098	3.2199	-374.784	30.6433	55.8196	6.00573	749.569	61.2867
	oak_mod018	host.status ~ min.dist.mean.norm + (1 | gr(quercus.sp, cov = oak_phylo_cov))	-9.85488	4.88732	-380.258	30.5922	53.3011	5.75095	760.516	61.1845
	oak_mod019	host.status ~ min.dist.median.norm + (1 | gr(quercus.sp, cov = oak_phylo_cov))	-24.674	8.36961	-395.077	31.3935	47.0278	4.9656	790.155	62.7871
	oak_mod037	host.status ~ min.dist.mean.norm + phylo.dist.min + gbif.entries	-35.724	9.2845	-406.127	32.5031	4.17666	0.456471	812.255	65.0063
	oak_mod039	host.status ~ min.dist.mean.norm + phylo.dist.min + phylo.dist.mean + gbif.entries	-36.5991	9.29686	-407.002	32.5382	5.00564	0.513792	814.005	65.0765
	oak_mod040	host.status ~ min.dist.median.norm + phylo.dist.min + gbif.entries	-38.7341	10.6485	-409.137	32.6524	4.26133	0.514979	818.275	65.3048
	oak_mod042	host.status ~ min.dist.median.norm + phylo.dist.min + phylo.dist.mean + gbif.entries	-39.5683	10.6414	-409.972	32.6899	5.05888	0.560931	819.943	65.3797
	oak_mod038	host.status ~ min.dist.mean.norm + phylo.dist.mean + gbif.entries	-42.4741	10.2825	-412.877	32.4945	3.92354	0.425154	825.755	64.9889
	oak_mod041	host.status ~ min.dist.median.norm + phylo.dist.mean + gbif.entries	-46.6036	11.7306	-417.007	32.6661	4.03308	0.484617	834.014	65.3322
	oak_mod016	host.status ~ min.dist.mean.norm + gbif.entries	-48.6064	11.2322	-419.01	32.5071	3.08224	0.356649	838.019	65.0143
	oak_mod017	host.status ~ min.dist.median.norm + gbif.entries	-53.9232	12.5397	-424.327	32.6311	3.30414	0.445034	848.653	65.2622
	oak_mod027	host.status ~ phylo.dist.min + phylo.dist.mean + (1 | gr(quercus.sp, cov = oak_phylo_cov))	-58.6492	12.3935	-429.053	35.2424	60.5988	6.7541	858.105	70.4848
	oak_mod025	host.status ~ phylo.dist.min + (1 | gr(quercus.sp, cov = oak_phylo_cov))	-59.5548	12.3572	-429.958	35.1709	59.3115	6.72848	859.916	70.3419
	oak_mod010	host.status ~ min.dist.mean.norm + phylo.dist.min	-64.0448	12.1814	-434.448	33.5375	3.2091	0.365144	868.896	67.0751
	oak_mod012	host.status ~ min.dist.mean.norm + phylo.dist.min + phylo.dist.mean	-65.054	12.2047	-435.457	33.5605	4.21016	0.441725	870.915	67.121
	oak_mod013	host.status ~ min.dist.median.norm + phylo.dist.min	-66.6257	13.6415	-437.029	33.8306	3.3815	0.445297	874.058	67.6611
	oak_mod015	host.status ~ min.dist.median.norm + phylo.dist.min + phylo.dist.mean	-67.5309	13.6603	-437.934	33.8735	4.24591	0.490191	875.869	67.747
	oak_mod020	host.status ~ min.dist.mean.norm + (1 | agrilus.sp)	-68.2499	13.443	-438.653	33.9467	15.6537	1.43698	877.306	67.8934
	oak_mod011	host.status ~ min.dist.mean.norm + phylo.dist.mean	-69.3978	13.0518	-439.801	33.661	3.11536	0.362539	879.602	67.3219
	oak_mod014	host.status ~ min.dist.median.norm + phylo.dist.mean	-72.7285	14.575	-443.132	33.9953	3.2794	0.44243	886.264	67.9907
	oak_mod021	host.status ~ min.dist.median.norm + (1 | agrilus.sp)	-72.7959	14.8971	-443.199	34.2662	16.1003	1.51917	886.399	68.5325
	oak_mod002	host.status ~ min.dist.mean.norm	-73.7476	13.8691	-444.151	33.7903	2.10997	0.275026	888.302	67.5805
	oak_mod003	host.status ~ min.dist.median.norm	-78.3714	15.329	-448.775	34.0981	2.29934	0.35702	897.55	68.1962
	oak_mod026	host.status ~ phylo.dist.mean + (1 | gr(quercus.sp, cov = oak_phylo_cov))	-96.2292	14.4438	-466.633	35.344	57.2905	6.21203	933.265	70.6881
	oak_mod036	host.status ~ (1 | gr(quercus.sp, cov = oak_phylo_cov)) + (1 | agrilus.sp)	-108.21	15.6909	-478.613	36.5533	71.2577	7.43004	957.227	73.1067
	oak_mod024	host.status ~ phylo.dist.min + phylo.dist.mean + gbif.entries	-111.839	17.1794	-482.243	37.9718	3.93167	0.364836	964.485	75.9436
	oak_mod022	host.status ~ phylo.dist.min + gbif.entries	-113.079	17.3841	-483.482	38.063	3.05393	0.288097	966.964	76.1259
	oak_mod034	host.status ~ gbif.entries + (1 | gr(quercus.sp, cov = oak_phylo_cov))	-115.149	16.8952	-485.552	36.4378	46.8137	5.03582	971.104	72.8757
	oak_mod008	host.status ~ (1 | gr(quercus.sp, cov = oak_phylo_cov))	-115.727	16.692	-486.13	36.2701	54.2348	5.86515	972.26	72.5401
	oak_mod033	host.status ~ phylo.dist.min + phylo.dist.mean + (phylo.dist.min + phylo.dist.mean | agrilus.sp)	-130.235	20.5641	-500.639	39.0486	35.63	3.4308	1001.28	78.0973
	oak_mod029	host.status ~ phylo.dist.min + (phylo.dist.min | agrilus.sp)	-132.315	20.693	-502.718	39.071	29.7043	2.85655	1005.44	78.1421
	oak_mod023	host.status ~ phylo.dist.mean + gbif.entries	-151.243	20.8226	-521.646	39.7644	2.58772	0.234223	1043.29	79.5289
	oak_mod028	host.status ~ phylo.dist.min + (1 | agrilus.sp)	-153.741	20.141	-524.144	40.3581	12.6947	1.16092	1048.29	80.7162
	oak_mod032	host.status ~ phylo.dist.min + phylo.dist.mean + (1 | agrilus.sp)	-153.983	20.1553	-524.386	40.3117	12.1209	1.10589	1048.77	80.6233
	oak_mod006	host.status ~ phylo.dist.min + phylo.dist.mean	-154.623	20.2751	-525.026	39.9251	3.08581	0.308909	1050.05	79.8502
	oak_mod004	host.status ~ phylo.dist.min	-155.096	20.3819	-525.5	39.9886	2.13281	0.214135	1051	79.9771
	oak_mod031	host.status ~ phylo.dist.mean + (phylo.dist.mean | agrilus.sp)	-155.532	21.3422	-525.935	39.9894	29.9392	2.89171	1051.87	79.9787
	oak_mod035	host.status ~ gbif.entries + (1 | agrilus.sp)	-175.039	22.4206	-545.442	41.504	17.4776	1.56264	1090.88	83.0079
	oak_mod030	host.status ~ phylo.dist.mean + (1 | agrilus.sp)	-175.893	21.3471	-546.296	41.5633	23.8782	2.31867	1092.59	83.1265
	oak_mod007	host.status ~ gbif.entries	-181.2	23.5627	-551.603	41.5662	1.79681	0.165137	1103.21	83.1323
	oak_mod005	host.status ~ phylo.dist.mean	-195.11	24.047	-565.513	42.1028	1.78676	0.173089	1131.03	84.2056
	oak_mod009	host.status ~ (1 | agrilus.sp)	-224.671	26.15	-595.074	44.1651	15.611	1.44135	1190.15	88.3302
	oak_mod001	host.status ~ 1	-230.113	27.4173	-600.517	44.4905	0.996399	0.0903541	1201.03	88.9811
	Note: elpd_diff = Expected Log Predictive Density difference, se_diff = Standard Error of elpd_diff, elpd_loo.estimate = Leave-One-Out expected Log Predictive Density estimate, elpd_loo.se = Standard Error of elpd_loo.estimate, p_loo.estimate = Effective number of parameters estimate from Leave-One-Out cross validation, p_loo.se = Standard error of the p_loo.estimate, looic.estimate = Leave-One-O…

## Sheet: ST5 - LOOIC group2
	Supplementary Table 5: LOOIC (Leave-One-Out Information Criterion) cross validation values for models 45–88 and comparisons against model with lowest LOOIC
	Model	Formula	elpd_diff	se_diff	elpd_loo.estimate	elpd_loo.se	p_loo.estimate	p_loo.se	looic.estimate	looic.se
	oak_mod045	host.status ~ min.dist.mean.norm + phylo.dist.min + phylo.dist.mean + (1 | gr(quercus.sp, cov = oak_phylo_cov))	0	0	-371.082	31.0234	57.7473	6.20789	742.163	62.0468
	oak_mod046	host.status ~ min.dist.median.norm + phylo.dist.min + (1 | gr(quercus.sp, cov = oak_phylo_cov))	-11.0655	5.54915	-382.147	31.5782	51.8394	5.46	764.294	63.1564
	oak_mod047	host.status ~ min.dist.median.norm + phylo.dist.mean + (1 | gr(quercus.sp, cov = oak_phylo_cov))	-18.6616	6.98768	-389.743	31.4265	50.3347	5.34981	779.487	62.853
	oak_mod048	host.status ~ min.dist.median.norm + phylo.dist.min + phylo.dist.mean + (1 | gr(quercus.sp, cov = oak_phylo_cov))	-11.9038	5.53746	-382.985	31.6239	54.1349	5.84343	765.971	63.2477
	oak_mod049	host.status ~ min.dist.mean.norm + phylo.dist.min + (1 | agrilus.sp)	-62.7863	12.1748	-433.868	33.7044	11.4828	1.05762	867.736	67.4088
	oak_mod050	host.status ~ min.dist.mean.norm + phylo.dist.min + (phylo.dist.min | agrilus.sp)	-56.4191	12.8138	-427.501	33.2877	32.1981	3.26991	855.002	66.5755
	oak_mod051	host.status ~ min.dist.mean.norm + phylo.dist.mean + (1 | agrilus.sp)	-62.3692	12.4888	-433.451	33.8039	17.4153	1.59952	866.902	67.6078
	oak_mod052	host.status ~ min.dist.mean.norm + phylo.dist.mean + (phylo.dist.mean | agrilus.sp)	-59.6484	12.5717	-430.73	33.4707	27.4486	3.17803	861.46	66.9414
	oak_mod053	host.status ~ min.dist.mean.norm + phylo.dist.min + phylo.dist.mean + (1 | agrilus.sp)	-63.4731	12.2146	-434.555	33.7851	13.9418	1.27091	869.11	67.5702
	oak_mod054	host.status ~ min.dist.mean.norm + phylo.dist.min + phylo.dist.mean + (phylo.dist.min + phylo.dist.mean | agrilus.sp)	-54.0523	12.9044	-425.134	33.2359	39.0032	4.16441	850.268	66.4718
	oak_mod055	host.status ~ min.dist.median.norm + phylo.dist.min + (1 | agrilus.sp)	-65.1795	13.5659	-436.261	34.035	12.0551	1.14121	872.522	68.07
	oak_mod056	host.status ~ min.dist.median.norm + phylo.dist.min + (phylo.dist.min | agrilus.sp)	-53.9495	14.6576	-425.031	33.4289	34.0458	3.52123	850.062	66.8577
	oak_mod057	host.status ~ min.dist.median.norm + phylo.dist.mean + (1 | agrilus.sp)	-64.9748	13.9502	-436.056	34.1499	18.1168	1.71522	872.113	68.2998
	oak_mod058	host.status ~ min.dist.median.norm + phylo.dist.mean + (phylo.dist.mean | agrilus.sp)	-60.0001	14.0622	-431.082	33.6352	29.2625	3.41227	862.164	67.2703
	oak_mod059	host.status ~ min.dist.median.norm + phylo.dist.min + phylo.dist.mean + (1 | agrilus.sp)	-65.5432	13.6041	-436.625	34.1008	14.252	1.32705	873.25	68.2017
	oak_mod060	host.status ~ min.dist.median.norm + phylo.dist.min + phylo.dist.mean + (phylo.dist.min + phylo.dist.mean | agrilus.sp)	-52.4322	14.7296	-423.514	33.4208	39.5138	4.24319	847.028	66.8415
	oak_mod061	host.status ~ min.dist.mean.norm + gbif.entries + (1 | gr(quercus.sp, cov = oak_phylo_cov))	-8.72687	5.56444	-379.809	30.8201	45.0124	4.78819	759.617	61.6403
	oak_mod062	host.status ~ min.dist.median.norm + gbif.entries + (1 | gr(quercus.sp, cov = oak_phylo_cov))	-21.528	8.61124	-392.61	31.4808	37.3838	3.85363	785.219	62.9616
	oak_mod063	host.status ~ min.dist.mean.norm + gbif.entries + (1 | agrilus.sp)	-45.1555	10.9875	-416.237	32.6627	14.873	1.32236	832.474	65.3254
	oak_mod064	host.status ~ min.dist.median.norm + gbif.entries + (1 | agrilus.sp)	-50.3475	12.2881	-421.429	32.826	15.5389	1.41984	842.858	65.6521
	oak_mod065	host.status ~ min.dist.mean.norm + (1 | gr(quercus.sp, cov = oak_phylo_cov)) + (1 | agrilus.sp)	-7.90954	4.57728	-378.991	30.7361	61.6733	6.332	757.982	61.4723
	oak_mod066	host.status ~ min.dist.median.norm + (1 | gr(quercus.sp, cov = oak_phylo_cov)) + (1 | agrilus.sp)	-22.9519	8.30477	-394.034	31.566	55.1438	5.61811	788.067	63.132
	oak_mod067	host.status ~ phylo.dist.min + gbif.entries + (1 | gr(quercus.sp, cov = oak_phylo_cov))	-61.1532	12.8601	-432.235	35.5187	49.37	5.41222	864.47	71.0374
	oak_mod068	host.status ~ phylo.dist.mean + gbif.entries + (1 | gr(quercus.sp, cov = oak_phylo_cov))	-95.7845	14.8755	-466.866	35.6655	48.1183	5.12803	933.732	71.3309
	oak_mod069	host.status ~ phylo.dist.min + phylo.dist.mean + gbif.entries + (1 | gr(quercus.sp, cov = oak_phylo_cov))	-59.9689	12.7899	-431.051	35.5102	50.5751	5.49633	862.101	71.0204
	oak_mod070	host.status ~ phylo.dist.min + gbif.entries + (1 | agrilus.sp)	-112.165	17.3187	-483.247	38.406	11.7281	1.04698	966.494	76.8119
	oak_mod071	host.status ~ phylo.dist.min + gbif.entries + (phylo.dist.min | agrilus.sp)	-94.9807	17.8245	-466.062	37.3364	31.0815	2.99287	932.125	74.6729
	oak_mod072	host.status ~ phylo.dist.mean + gbif.entries + (1 | agrilus.sp)	-133.05	18.6493	-504.131	39.6778	24.4605	2.33399	1008.26	79.3555
	oak_mod073	host.status ~ phylo.dist.mean + gbif.entries + (phylo.dist.mean | agrilus.sp)	-114.306	18.4663	-485.387	38.0888	31.0629	2.99526	970.775	76.1777
	oak_mod074	host.status ~ phylo.dist.min + phylo.dist.mean + gbif.entries + (1 | agrilus.sp)	-111.636	17.2403	-482.717	38.2912	10.1835	0.904483	965.435	76.5823
	oak_mod075	host.status ~ phylo.dist.min + phylo.dist.mean + gbif.entries + (phylo.dist.min + phylo.dist.mean | agrilus.sp)	-91.3246	17.682	-462.406	37.2696	37.6069	3.66364	924.813	74.5391
	oak_mod076	host.status ~ phylo.dist.min + (1 | gr(quercus.sp, cov = oak_phylo_cov)) + (1 | agrilus.sp)	-59.8536	12.4404	-430.935	35.3803	62.709	7.06394	861.87	70.7606
	oak_mod077	host.status ~ phylo.dist.min + (1 | gr(quercus.sp, cov = oak_phylo_cov)) + (phylo.dist.min | agrilus.sp)	-55.0116	12.4649	-426.093	35.061	79.4112	8.40073	852.186	70.1219
	oak_mod078	host.status ~ phylo.dist.mean + (1 | gr(quercus.sp, cov = oak_phylo_cov)) + (1 | agrilus.sp)	-79.032	12.8643	-450.114	35.8567	77.8412	8.1632	900.227	71.7135
	oak_mod079	host.status ~ phylo.dist.mean + (1 | gr(quercus.sp, cov = oak_phylo_cov)) + (phylo.dist.mean | agrilus.sp)	-63.5064	12.851	-434.588	34.8466	83.4071	8.51306	869.176	69.6931
	oak_mod080	host.status ~ phylo.dist.min + phylo.dist.mean + (1 | gr(quercus.sp, cov = oak_phylo_cov)) + (1 | agrilus.sp)	-58.4388	12.4143	-429.52	35.3201	61.8509	6.73819	859.041	70.6402
	oak_mod081	host.status ~ phylo.dist.min + phylo.dist.mean + (1 | gr(quercus.sp, cov = oak_phylo_cov)) + (phylo.dist.min + phylo.dist.mean | agrilus.sp)	-54.9502	12.57	-426.032	35.2566	83.1025	8.83428	852.064	70.5132
	oak_mod082	host.status ~ gbif.entries + (1 | gr(quercus.sp, cov = oak_phylo_cov)) + (1 | agrilus.sp)	-106.912	15.7965	-477.994	36.7047	63.1254	6.42856	955.988	73.4094
	oak_mod083	host.status ~ min.dist.mean.norm + phylo.dist.min + gbif.entries + (1 | gr(quercus.sp, cov = oak_phylo_cov))	-0.288604	2.99222	-371.37	31.2688	48.073	5.19269	742.741	62.5377
	oak_mod084	host.status ~ min.dist.mean.norm + phylo.dist.mean + gbif.entries + (1 | gr(quercus.sp, cov = oak_phylo_cov))	-4.48674	4.29061	-375.568	30.994	46.1696	4.86626	751.137	61.988
	oak_mod085	host.status ~ min.dist.mean.norm + phylo.dist.min + phylo.dist.mean + gbif.entries + (1 | gr(quercus.sp, cov = oak_phylo_cov))	-1.12036	3.01182	-372.202	31.3035	48.5804	5.17606	744.404	62.6069
	oak_mod086	host.status ~ min.dist.median.norm + phylo.dist.min + gbif.entries + (1 | gr(quercus.sp, cov = oak_phylo_cov))	-11.6484	6.57908	-382.73	31.8407	40.1755	4.21991	765.46	63.6813
	oak_mod087	host.status ~ min.dist.median.norm + phylo.dist.mean + gbif.entries + (1 | gr(quercus.sp, cov = oak_phylo_cov))	-16.8483	7.61505	-387.93	31.616	38.8834	4.01763	775.86	63.2321
	oak_mod088	host.status ~ min.dist.median.norm + phylo.dist.min + phylo.dist.mean + gbif.entries + (1 | gr(quercus.sp, cov = oak_phylo_cov))	-12.0916	6.58147	-383.173	31.8895	41.1625	4.2807	766.346	63.779
	Note: elpd_diff = Expected Log Predictive Density difference, se_diff = Standard Error of elpd_diff, elpd_loo.estimate = Leave-One-Out expected Log Predictive Density estimate, elpd_loo.se = Standard Error of elpd_loo.estimate, p_loo.estimate = Effective number of parameters estimate from Leave-One-Out cross validation, p_loo.se = Standard error of the p_loo.estimate, looic.estimate = Leave-One-O…

## Sheet: ST6 - LOOIC group3
	Supplementary Table 6: LOOIC (Leave-One-Out Information Criterion) cross validation values for models 89–132 and comparisons against model with lowest LOOIC
	Model	Formula	elpd_diff	se_diff	elpd_loo.estimate	elpd_loo.se	p_loo.estimate	p_loo.se	looic.estimate	looic.se
	oak_mod126	host.status ~ min.dist.mean.norm + phylo.dist.min + phylo.dist.mean + gbif.entries + (1 | gr(quercus.sp, cov = oak_phylo_cov)) + (phylo.dist.min + phylo.dist.mean | agrilus.sp)	0	0	-367.896	31.3168	76.4134	7.99812	735.792	62.6336
	oak_mod106	host.status ~ min.dist.mean.norm + phylo.dist.min + phylo.dist.mean + (1 | gr(quercus.sp, cov = oak_phylo_cov)) + (phylo.dist.min + phylo.dist.mean | agrilus.sp)	-0.167063	3.02388	-368.063	31.1073	84.7142	9.02537	736.127	62.2145
	oak_mod102	host.status ~ min.dist.mean.norm + phylo.dist.min + (1 | gr(quercus.sp, cov = oak_phylo_cov)) + (phylo.dist.min | agrilus.sp)	-0.310507	3.11037	-368.207	30.9787	77.9649	8.37576	736.413	61.9575
	oak_mod122	host.status ~ min.dist.mean.norm + phylo.dist.min + gbif.entries + (1 | gr(quercus.sp, cov = oak_phylo_cov)) + (phylo.dist.min | agrilus.sp)	-1.16332	0.980186	-369.06	31.2686	71.244	7.59703	738.119	62.5371
	oak_mod101	host.status ~ min.dist.mean.norm + phylo.dist.min + (1 | gr(quercus.sp, cov = oak_phylo_cov)) + (1 | agrilus.sp)	-3.02631	4.64304	-370.923	31.0474	61.5777	6.56697	741.845	62.0948
	oak_mod105	host.status ~ min.dist.mean.norm + phylo.dist.min + phylo.dist.mean + (1 | gr(quercus.sp, cov = oak_phylo_cov)) + (1 | agrilus.sp)	-3.89487	4.5876	-371.791	31.1205	62.9332	6.60943	743.582	62.2411
	oak_mod121	host.status ~ min.dist.mean.norm + phylo.dist.min + gbif.entries + (1 | gr(quercus.sp, cov = oak_phylo_cov)) + (1 | agrilus.sp)	-4.45894	3.96898	-372.355	31.3337	50.7942	5.25856	744.71	62.6674
	oak_mod104	host.status ~ min.dist.mean.norm + phylo.dist.mean + (1 | gr(quercus.sp, cov = oak_phylo_cov)) + (phylo.dist.mean | agrilus.sp)	-4.52344	4.68376	-372.42	30.8623	68.6574	6.90955	744.839	61.7247
	oak_mod125	host.status ~ min.dist.mean.norm + phylo.dist.min + phylo.dist.mean + gbif.entries + (1 | gr(quercus.sp, cov = oak_phylo_cov)) + (1 | agrilus.sp)	-4.85842	3.87058	-372.755	31.3661	53.2589	5.56753	745.509	62.7321
	oak_mod103	host.status ~ min.dist.mean.norm + phylo.dist.mean + (1 | gr(quercus.sp, cov = oak_phylo_cov)) + (1 | agrilus.sp)	-5.11461	4.83546	-373.011	30.8967	64.7765	6.73804	746.022	61.7934
	oak_mod124	host.status ~ min.dist.mean.norm + phylo.dist.mean + gbif.entries + (1 | gr(quercus.sp, cov = oak_phylo_cov)) + (phylo.dist.mean | agrilus.sp)	-5.41897	3.74087	-373.315	31.147	61.4139	6.28768	746.63	62.294
	oak_mod123	host.status ~ min.dist.mean.norm + phylo.dist.mean + gbif.entries + (1 | gr(quercus.sp, cov = oak_phylo_cov)) + (1 | agrilus.sp)	-6.08358	4.00173	-373.98	31.1825	56.3082	5.79891	747.96	62.365
	oak_mod132	host.status ~ min.dist.median.norm + phylo.dist.min + phylo.dist.mean + gbif.entries + (1 | gr(quercus.sp, cov = oak_phylo_cov)) + (phylo.dist.min + phylo.dist.mean | agrilus.sp)	-6.9786	6.00718	-374.875	31.7088	74.2849	7.84667	749.75	63.4176
	oak_mod112	host.status ~ min.dist.median.norm + phylo.dist.min + phylo.dist.mean + (1 | gr(quercus.sp, cov = oak_phylo_cov)) + (phylo.dist.min + phylo.dist.mean | agrilus.sp)	-7.16132	6.54709	-375.058	31.4634	82.4143	8.58674	750.115	62.9268
	oak_mod128	host.status ~ min.dist.median.norm + phylo.dist.min + gbif.entries + (1 | gr(quercus.sp, cov = oak_phylo_cov)) + (phylo.dist.min | agrilus.sp)	-8.55022	5.87913	-376.446	31.6833	68.6526	7.27235	752.893	63.3667
	oak_mod108	host.status ~ min.dist.median.norm + phylo.dist.min + (1 | gr(quercus.sp, cov = oak_phylo_cov)) + (phylo.dist.min | agrilus.sp)	-8.89811	6.47334	-376.794	31.4607	78.6089	8.33538	753.589	62.9214
	oak_mod113	host.status ~ min.dist.mean.norm + gbif.entries + (1 | gr(quercus.sp, cov = oak_phylo_cov)) + (1 | agrilus.sp)	-10.6242	5.64532	-378.52	30.9194	53.6843	5.474	757.041	61.8388
	oak_mod127	host.status ~ min.dist.median.norm + phylo.dist.min + gbif.entries + (1 | gr(quercus.sp, cov = oak_phylo_cov)) + (1 | agrilus.sp)	-15.0558	6.70943	-382.952	31.9018	43.6527	4.5061	765.904	63.8036
	oak_mod107	host.status ~ min.dist.median.norm + phylo.dist.min + (1 | gr(quercus.sp, cov = oak_phylo_cov)) + (1 | agrilus.sp)	-15.2446	7.04787	-383.141	31.668	56	5.85795	766.282	63.336
	oak_mod131	host.status ~ min.dist.median.norm + phylo.dist.min + phylo.dist.mean + gbif.entries + (1 | gr(quercus.sp, cov = oak_phylo_cov)) + (1 | agrilus.sp)	-15.6136	6.67519	-383.51	31.9548	45.0375	4.5992	767.02	63.9096
	oak_mod111	host.status ~ min.dist.median.norm + phylo.dist.min + phylo.dist.mean + (1 | gr(quercus.sp, cov = oak_phylo_cov)) + (1 | agrilus.sp)	-15.9049	6.99735	-383.801	31.7488	57.7121	6.14088	767.602	63.4975
	oak_mod130	host.status ~ min.dist.median.norm + phylo.dist.mean + gbif.entries + (1 | gr(quercus.sp, cov = oak_phylo_cov)) + (phylo.dist.mean | agrilus.sp)	-16.2772	6.87503	-384.173	31.6704	57.3755	5.84746	768.347	63.3408
	oak_mod110	host.status ~ min.dist.median.norm + phylo.dist.mean + (1 | gr(quercus.sp, cov = oak_phylo_cov)) + (phylo.dist.mean | agrilus.sp)	-17.5667	7.45227	-385.463	31.4753	68.0775	7.03054	770.926	62.9505
	oak_mod129	host.status ~ min.dist.median.norm + phylo.dist.mean + gbif.entries + (1 | gr(quercus.sp, cov = oak_phylo_cov)) + (1 | agrilus.sp)	-18.0652	7.08762	-385.961	31.8162	48.7045	4.86489	771.923	63.6323
	oak_mod109	host.status ~ min.dist.median.norm + phylo.dist.mean + (1 | gr(quercus.sp, cov = oak_phylo_cov)) + (1 | agrilus.sp)	-19.384	7.60948	-387.28	31.5692	59.6507	6.11502	774.56	63.1385
	oak_mod114	host.status ~ min.dist.median.norm + gbif.entries + (1 | gr(quercus.sp, cov = oak_phylo_cov)) + (1 | agrilus.sp)	-23.2752	8.39834	-391.171	31.6159	46.1459	4.56435	782.343	63.2319
	oak_mod100	host.status ~ min.dist.median.norm + phylo.dist.min + phylo.dist.mean + gbif.entries + (phylo.dist.min + phylo.dist.mean | agrilus.sp)	-31.4617	9.87555	-399.358	32.3493	41.0368	4.60332	798.716	64.6987
	oak_mod094	host.status ~ min.dist.mean.norm + phylo.dist.min + phylo.dist.mean + gbif.entries + (phylo.dist.min + phylo.dist.mean | agrilus.sp)	-32.2606	8.02527	-400.157	32.3	39.3026	4.41933	800.314	64.6001
	oak_mod096	host.status ~ min.dist.median.norm + phylo.dist.min + gbif.entries + (phylo.dist.min | agrilus.sp)	-34.4223	9.88736	-402.319	32.431	33.8222	3.61963	804.637	64.862
	oak_mod090	host.status ~ min.dist.mean.norm + phylo.dist.min + gbif.entries + (phylo.dist.min | agrilus.sp)	-35.368	8.11655	-403.264	32.4101	30.0953	3.175	806.528	64.8201
	oak_mod089	host.status ~ min.dist.mean.norm + phylo.dist.min + gbif.entries + (1 | agrilus.sp)	-38.798	8.66326	-406.694	32.5991	9.11856	0.849794	813.388	65.1982
	oak_mod092	host.status ~ min.dist.mean.norm + phylo.dist.mean + gbif.entries + (phylo.dist.mean | agrilus.sp)	-39.6951	8.84145	-407.591	32.4833	25.9566	3.00985	815.183	64.9665
	oak_mod093	host.status ~ min.dist.mean.norm + phylo.dist.min + phylo.dist.mean + gbif.entries + (1 | agrilus.sp)	-39.7817	8.67734	-407.678	32.6849	10.8865	0.998757	815.356	65.3697
	oak_mod098	host.status ~ min.dist.median.norm + phylo.dist.mean + gbif.entries + (phylo.dist.mean | agrilus.sp)	-40.5647	10.1967	-408.461	32.4817	29.1188	3.37625	816.922	64.9635
	oak_mod091	host.status ~ min.dist.mean.norm + phylo.dist.mean + gbif.entries + (1 | agrilus.sp)	-41.1037	8.99096	-409	32.6914	16.9901	1.55173	818	65.3828
	oak_mod095	host.status ~ min.dist.median.norm + phylo.dist.min + gbif.entries + (1 | agrilus.sp)	-41.8998	9.93564	-409.796	32.7839	9.80329	0.948897	819.592	65.5677
	oak_mod099	host.status ~ min.dist.median.norm + phylo.dist.min + phylo.dist.mean + gbif.entries + (1 | agrilus.sp)	-42.6366	9.937	-410.533	32.8301	10.9303	1.03343	821.066	65.6602
	oak_mod097	host.status ~ min.dist.median.norm + phylo.dist.mean + gbif.entries + (1 | agrilus.sp)	-44.6793	10.3475	-412.576	32.8924	18.1083	1.68971	825.151	65.7847
	oak_mod120	host.status ~ phylo.dist.min + phylo.dist.mean + gbif.entries + (1 | gr(quercus.sp, cov = oak_phylo_cov)) + (phylo.dist.min + phylo.dist.mean | agrilus.sp)	-59.4172	13.3457	-427.313	35.4148	73.6554	7.49052	854.627	70.8295
	oak_mod116	host.status ~ phylo.dist.min + gbif.entries + (1 | gr(quercus.sp, cov = oak_phylo_cov)) + (phylo.dist.min | agrilus.sp)	-60.6512	13.4789	-428.547	35.3609	69.4584	7.03433	857.095	70.7217
	oak_mod119	host.status ~ phylo.dist.min + phylo.dist.mean + gbif.entries + (1 | gr(quercus.sp, cov = oak_phylo_cov)) + (1 | agrilus.sp)	-64.2214	13.827	-432.118	35.6378	52.0651	5.46953	864.235	71.2755
	oak_mod115	host.status ~ phylo.dist.min + gbif.entries + (1 | gr(quercus.sp, cov = oak_phylo_cov)) + (1 | agrilus.sp)	-64.7887	13.7719	-432.685	35.631	52.7501	5.6405	865.37	71.262
	oak_mod118	host.status ~ phylo.dist.mean + gbif.entries + (1 | gr(quercus.sp, cov = oak_phylo_cov)) + (phylo.dist.mean | agrilus.sp)	-67.9146	13.9226	-435.811	35.1346	74.0945	7.30226	871.622	70.2692
	oak_mod117	host.status ~ phylo.dist.mean + gbif.entries + (1 | gr(quercus.sp, cov = oak_phylo_cov)) + (1 | agrilus.sp)	-82.7915	13.9073	-450.688	36.1907	67.6735	6.84749	901.375	72.3813
	Note: elpd_diff = Expected Log Predictive Density difference, se_diff = Standard Error of elpd_diff, elpd_loo.estimate = Leave-One-Out expected Log Predictive Density estimate, elpd_loo.se = Standard Error of elpd_loo.estimate, p_loo.estimate = Effective number of parameters estimate from Leave-One-Out cross validation, p_loo.se = Standard error of the p_loo.estimate, looic.estimate = Leave-One-O…

## Sheet: ST7 - LOOIC all groups
	Supplementary Table 7: LOOIC (Leave-One-Out Information Criterion) cross validation values for best-fit models from all groups and comparisons against model with lowest LOOIC
	Model	Formula	elpd_diff	se_diff	elpd_loo.estimate	elpd_loo.se	p_loo.estimate	p_loo.se	looic.estimate	looic.se
	oak_mod126	host.status ~ min.dist.mean.norm + phylo.dist.min + phylo.dist.mean + gbif.entries + (1 | gr(quercus.sp, cov = oak_phylo_cov)) + (phylo.dist.min + phylo.dist.mean | agrilus.sp)	0	0	-367.896	31.3168	76.4134	7.99812	735.792	62.6336
	oak_mod106	host.status ~ min.dist.mean.norm + phylo.dist.min + phylo.dist.mean + (1 | gr(quercus.sp, cov = oak_phylo_cov)) + (phylo.dist.min + phylo.dist.mean | agrilus.sp)	-0.167063	3.02388	-368.063	31.1073	84.7142	9.02537	736.127	62.2145
	oak_mod102	host.status ~ min.dist.mean.norm + phylo.dist.min + (1 | gr(quercus.sp, cov = oak_phylo_cov)) + (phylo.dist.min | agrilus.sp)	-0.310507	3.11037	-368.207	30.9787	77.9649	8.37576	736.413	61.9575
	oak_mod122	host.status ~ min.dist.mean.norm + phylo.dist.min + gbif.entries + (1 | gr(quercus.sp, cov = oak_phylo_cov)) + (phylo.dist.min | agrilus.sp)	-1.16332	0.980186	-369.06	31.2686	71.244	7.59703	738.119	62.5371
	oak_mod043	host.status ~ min.dist.mean.norm + phylo.dist.min + (1 | gr(quercus.sp, cov = oak_phylo_cov))	-2.50714	4.85355	-370.403	30.9819	57.1229	6.07595	740.807	61.9637
	oak_mod101	host.status ~ min.dist.mean.norm + phylo.dist.min + (1 | gr(quercus.sp, cov = oak_phylo_cov)) + (1 | agrilus.sp)	-3.02631	4.64304	-370.923	31.0474	61.5777	6.56697	741.845	62.0948
	oak_mod045	host.status ~ min.dist.mean.norm + phylo.dist.min + phylo.dist.mean + (1 | gr(quercus.sp, cov = oak_phylo_cov))	-3.18545	4.87762	-371.082	31.0234	57.7473	6.20789	742.163	62.0468
	oak_mod083	host.status ~ min.dist.mean.norm + phylo.dist.min + gbif.entries + (1 | gr(quercus.sp, cov = oak_phylo_cov))	-3.47406	4.24335	-375.568	30.994	46.1696	4.86626	751.137	61.988
	oak_mod105	host.status ~ min.dist.mean.norm + phylo.dist.min + phylo.dist.mean + (1 | gr(quercus.sp, cov = oak_phylo_cov)) + (1 | agrilus.sp)	-3.89487	4.5876	-371.791	31.1205	62.9332	6.60943	743.582	62.2411
	oak_mod085	host.status ~ min.dist.mean.norm + phylo.dist.min + phylo.dist.mean + gbif.entries + (1 | gr(quercus.sp, cov = oak_phylo_cov))	-4.30581	4.24764	-379.809	30.8201	45.0124	4.78819	759.617	61.6403
	oak_mod121	host.status ~ min.dist.mean.norm + phylo.dist.min + gbif.entries + (1 | gr(quercus.sp, cov = oak_phylo_cov)) + (1 | agrilus.sp)	-4.45894	3.96898	-372.355	31.3337	50.7942	5.25856	744.71	62.6674
	oak_mod104	host.status ~ min.dist.mean.norm + phylo.dist.mean + (1 | gr(quercus.sp, cov = oak_phylo_cov)) + (phylo.dist.mean | agrilus.sp)	-4.52344	4.68376	-372.42	30.8623	68.6574	6.90955	744.839	61.7247
	oak_mod125	host.status ~ min.dist.mean.norm + phylo.dist.min + phylo.dist.mean + gbif.entries + (1 | gr(quercus.sp, cov = oak_phylo_cov)) + (1 | agrilus.sp)	-4.85842	3.87058	-372.755	31.3661	53.2589	5.56753	745.509	62.7321
	oak_mod103	host.status ~ min.dist.mean.norm + phylo.dist.mean + (1 | gr(quercus.sp, cov = oak_phylo_cov)) + (1 | agrilus.sp)	-5.11461	4.83546	-373.011	30.8967	64.7765	6.73804	746.022	61.7934
	oak_mod124	host.status ~ min.dist.mean.norm + phylo.dist.mean + gbif.entries + (1 | gr(quercus.sp, cov = oak_phylo_cov)) + (phylo.dist.mean | agrilus.sp)	-5.41897	3.74087	-373.315	31.147	61.4139	6.28768	746.63	62.294
	oak_mod123	host.status ~ min.dist.mean.norm + phylo.dist.mean + gbif.entries + (1 | gr(quercus.sp, cov = oak_phylo_cov)) + (1 | agrilus.sp)	-6.08358	4.00173	-373.98	31.1825	56.3082	5.79891	747.96	62.365
	oak_mod044	host.status ~ min.dist.mean.norm + phylo.dist.mean + (1 | gr(quercus.sp, cov = oak_phylo_cov))	-6.88812	5.73132	-374.784	30.6433	55.8196	6.00573	749.569	61.2867
	oak_mod132	host.status ~ min.dist.median.norm + phylo.dist.min + phylo.dist.mean + gbif.entries + (1 | gr(quercus.sp, cov = oak_phylo_cov)) + (phylo.dist.min + phylo.dist.mean | agrilus.sp)	-6.9786	6.00718	-374.875	31.7088	74.2849	7.84667	749.75	63.4176
	oak_mod112	host.status ~ min.dist.median.norm + phylo.dist.min + phylo.dist.mean + (1 | gr(quercus.sp, cov = oak_phylo_cov)) + (phylo.dist.min + phylo.dist.mean | agrilus.sp)	-7.16132	6.54709	-375.058	31.4634	82.4143	8.58674	750.115	62.9268
	oak_mod084	host.status ~ min.dist.mean.norm + phylo.dist.mean + gbif.entries + (1 | gr(quercus.sp, cov = oak_phylo_cov))	-7.67219	5.16158	-378.991	30.7361	61.6733	6.332	757.982	61.4723
	oak_mod128	host.status ~ min.dist.median.norm + phylo.dist.min + gbif.entries + (1 | gr(quercus.sp, cov = oak_phylo_cov)) + (phylo.dist.min | agrilus.sp)	-8.55022	5.87913	-376.446	31.6833	68.6526	7.27235	752.893	63.3667
	oak_mod108	host.status ~ min.dist.median.norm + phylo.dist.min + (1 | gr(quercus.sp, cov = oak_phylo_cov)) + (phylo.dist.min | agrilus.sp)	-8.89811	6.47334	-376.794	31.4607	78.6089	8.33538	753.589	62.9214
	oak_mod113	host.status ~ min.dist.mean.norm + gbif.entries + (1 | gr(quercus.sp, cov = oak_phylo_cov)) + (1 | agrilus.sp)	-10.6242	5.64532	-378.52	30.9194	53.6843	5.474	757.041	61.8388
	oak_mod065	host.status ~ min.dist.mean.norm + (1 | gr(quercus.sp, cov = oak_phylo_cov)) + (1 | agrilus.sp)	-11.095	6.3265	-372.202	31.3035	48.5804	5.17606	744.404	62.6069
	oak_mod061	host.status ~ min.dist.mean.norm + gbif.entries + (1 | gr(quercus.sp, cov = oak_phylo_cov))	-11.9123	6.43407	-371.37	31.2688	48.073	5.19269	742.741	62.5377
	Note: elpd_diff = Expected Log Predictive Density difference, se_diff = Standard Error of elpd_diff, elpd_loo.estimate = Leave-One-Out expected Log Predictive Density estimate, elpd_loo.se = Standard Error of elpd_loo.estimate, p_loo.estimate = Effective number of parameters estimate from Leave-One-Out cross validation, p_loo.se = Standard error of the p_loo.estimate, looic.estimate = Leave-One-O…

## Sheet: ST8 - LOOIC all groups contrb v
	Supplementary Table 8: LOOIC (Leave-One-Out Information Criterion) cross validation values for those best-fit models from all groups with only contributing variables and comparisons against model with lowest LOOIC
	Model	Formula	elpd_diff	se_diff	elpd_loo.estimate	elpd_loo.se	p_loo.estimate	p_loo.se	looic.estimate	looic.se
	oak_mod043	host.status ~ min.dist.mean.norm + phylo.dist.min + (1 | gr(quercus.sp, cov = oak_phylo_cov))	0	0	-370.403	30.9819	57.1229	6.07595	740.807	61.9637
	oak_mod101	host.status ~ min.dist.mean.norm + phylo.dist.min + (1 | gr(quercus.sp, cov = oak_phylo_cov)) + (1 | agrilus.sp)	-0.519174	0.62115	-370.923	31.0474	61.5777	6.56697	741.845	62.0948
	oak_mod083	host.status ~ min.dist.mean.norm + phylo.dist.min + gbif.entries + (1 | gr(quercus.sp, cov = oak_phylo_cov))	-0.966921	2.97454	-371.37	31.2688	48.073	5.19269	742.741	62.5377
	oak_mod121	host.status ~ min.dist.mean.norm + phylo.dist.min + gbif.entries + (1 | gr(quercus.sp, cov = oak_phylo_cov)) + (1 | agrilus.sp)	-1.9518	3.00404	-372.355	31.3337	50.7942	5.25856	744.71	62.6674
	oak_mod103	host.status ~ min.dist.mean.norm + phylo.dist.mean + (1 | gr(quercus.sp, cov = oak_phylo_cov)) + (1 | agrilus.sp)	-2.61408	2.69842	-373.017	30.8977	64.7831	6.74027	746.035	61.7953
	oak_mod123	host.status ~ min.dist.mean.norm + phylo.dist.mean + gbif.entries + (1 | gr(quercus.sp, cov = oak_phylo_cov)) + (1 | agrilus.sp)	-3.57645	3.88041	-373.98	31.1825	56.3082	5.79891	747.96	62.365
	oak_mod044	host.status ~ min.dist.mean.norm + phylo.dist.mean + (1 | gr(quercus.sp, cov = oak_phylo_cov))	-4.38098	3.2199	-374.784	30.6433	55.8196	6.00573	749.569	61.2867
	oak_mod084	host.status ~ min.dist.mean.norm + phylo.dist.mean + gbif.entries + (1 | gr(quercus.sp, cov = oak_phylo_cov))	-5.16506	4.3156	-375.568	30.994	46.1696	4.86626	751.137	61.988
	oak_mod128	host.status ~ min.dist.median.norm + phylo.dist.min + gbif.entries + (1 | gr(quercus.sp, cov = oak_phylo_cov)) + (phylo.dist.min | agrilus.sp)	-6.04308	8.00183	-376.446	31.6833	68.6526	7.27235	752.893	63.3667
	oak_mod108	host.status ~ min.dist.median.norm + phylo.dist.min + (1 | gr(quercus.sp, cov = oak_phylo_cov)) + (phylo.dist.min | agrilus.sp)	-6.37088	7.35974	-376.774	31.4576	78.5888	8.32952	753.548	62.9153
	oak_mod113	host.status ~ min.dist.mean.norm + gbif.entries + (1 | gr(quercus.sp, cov = oak_phylo_cov)) + (1 | agrilus.sp)	-8.11705	5.28242	-378.52	30.9194	53.6843	5.474	757.041	61.8388
	oak_mod065	host.status ~ min.dist.mean.norm + (1 | gr(quercus.sp, cov = oak_phylo_cov)) + (1 | agrilus.sp)	-8.58786	4.59158	-378.991	30.7361	61.6733	6.332	757.982	61.4723
	oak_mod061	host.status ~ min.dist.mean.norm + gbif.entries + (1 | gr(quercus.sp, cov = oak_phylo_cov))	-9.40518	5.58951	-379.809	30.8201	45.0124	4.78819	759.617	61.6403
	Note: elpd_diff = Expected Log Predictive Density difference, se_diff = Standard Error of elpd_diff, elpd_loo.estimate = Leave-One-Out expected Log Predictive Density estimate, elpd_loo.se = Standard Error of elpd_loo.estimate, p_loo.estimate = Effective number of parameters estimate from Leave-One-Out cross validation, p_loo.se = Standard error of the p_loo.estimate, looic.estimate = Leave-One-O…

## Sheet: ST9 - LOOIC group1 comparisons
	Supplementary Table 9: LOOIC (Leave-One-Out Information Criterion) group 1 model comparisons
	Models	LOOIC	Standard Error
	oak_mod001 - oak_mod002	312.731	40.3044
	oak_mod001 - oak_mod003	303.484	39.6195
	oak_mod001 - oak_mod004	150.034	29.4125
	oak_mod001 - oak_mod005	70.0072	17.4457
	oak_mod001 - oak_mod006	150.981	29.4404
	oak_mod001 - oak_mod007	97.827	23.4942
	oak_mod001 - oak_mod008	228.773	31.6338
	oak_mod001 - oak_mod009	10.8846	7.59866
	oak_mod001 - oak_mod010	332.137	42.8558
	oak_mod001 - oak_mod011	321.431	41.4816
	oak_mod001 - oak_mod012	330.118	42.6787
	oak_mod001 - oak_mod013	326.975	42.8714
	oak_mod001 - oak_mod014	314.769	41.3273
	oak_mod001 - oak_mod015	325.165	42.7038
	oak_mod001 - oak_mod016	363.014	45.3139
	oak_mod001 - oak_mod017	352.38	44.0285
	oak_mod001 - oak_mod018	440.517	51.758
	oak_mod001 - oak_mod019	410.878	49.388
	oak_mod001 - oak_mod020	323.727	42.7282
	oak_mod001 - oak_mod021	314.635	42.042
	oak_mod001 - oak_mod022	234.069	38.9712
	oak_mod001 - oak_mod023	157.741	29.988
	oak_mod001 - oak_mod024	236.548	39.2655
	oak_mod001 - oak_mod025	341.117	47.8086
	oak_mod001 - oak_mod026	267.768	36.5938
	oak_mod001 - oak_mod027	342.928	48.206
	oak_mod001 - oak_mod028	152.745	31.827
	oak_mod001 - oak_mod029	195.597	35.7207
	oak_mod001 - oak_mod030	108.441	26.6868
	oak_mod001 - oak_mod031	149.163	29.1896
	oak_mod001 - oak_mod032	152.26	31.592
	oak_mod001 - oak_mod033	199.756	36.4191
	oak_mod001 - oak_mod034	229.929	32.6331
	oak_mod001 - oak_mod035	110.148	26.5774
	oak_mod001 - oak_mod036	243.806	35.709
	oak_mod001 - oak_mod037	388.779	48.6461
	oak_mod001 - oak_mod038	375.278	46.7922
	oak_mod001 - oak_mod039	387.028	48.5411
	oak_mod001 - oak_mod040	382.758	48.1456
	oak_mod001 - oak_mod041	367.019	45.9207
	oak_mod001 - oak_mod042	381.09	48.0619
	oak_mod001 - oak_mod043	460.226	54.8347
	oak_mod001 - oak_mod044	451.464	53.1622
	oak_mod002 - oak_mod003	-9.24764	12.0476
	oak_mod002 - oak_mod004	-162.697	34.048
	oak_mod002 - oak_mod005	-242.724	36.6686
	oak_mod002 - oak_mod006	-161.75	33.7924
	oak_mod002 - oak_mod007	-214.904	40.2412
	oak_mod002 - oak_mod008	-83.958	33.7326
	oak_mod002 - oak_mod009	-301.847	38.465
	oak_mod002 - oak_mod010	19.4056	9.64119
	oak_mod002 - oak_mod011	8.69962	6.48865
	oak_mod002 - oak_mod012	17.3872	9.53495
	oak_mod002 - oak_mod013	14.2438	15.415
	oak_mod002 - oak_mod014	2.03814	14.1082
	oak_mod002 - oak_mod015	12.4333	15.2605
	oak_mod002 - oak_mod016	50.2825	16.1741
	oak_mod002 - oak_mod017	39.6488	18.6571
	oak_mod002 - oak_mod018	127.785	23.0609
	oak_mod002 - oak_mod019	98.1472	21.9651
	oak_mod002 - oak_mod020	10.9954	6.32205
	oak_mod002 - oak_mod021	1.90335	13.4129
	oak_mod002 - oak_mod022	-78.662	37.0842
	oak_mod002 - oak_mod023	-154.99	38.3047
	oak_mod002 - oak_mod024	-76.1834	36.8882
	oak_mod002 - oak_mod025	28.3856	38.1324
	oak_mod002 - oak_mod026	-44.9632	34.1618
	oak_mod002 - oak_mod027	30.1968	38.2295
	oak_mod002 - oak_mod028	-159.986	34.6638
	oak_mod002 - oak_mod029	-117.135	36.4697
	oak_mod002 - oak_mod030	-204.29	34.9941
	oak_mod002 - oak_mod031	-163.568	35.6582
	oak_mod002 - oak_mod032	-160.471	34.504
	oak_mod002 - oak_mod033	-112.976	36.5665
	oak_mod002 - oak_mod034	-82.802	34.3948
	oak_mod002 - oak_mod035	-202.583	39.3858
	oak_mod002 - oak_mod036	-68.9251	34.2392
	oak_mod002 - oak_mod037	76.0473	20.884
	oak_mod002 - oak_mod038	62.5471	18.3708
	oak_mod002 - oak_mod039	74.297	20.8876
	oak_mod002 - oak_mod040	70.027	22.9998
	oak_mod002 - oak_mod041	54.288	20.8469
	oak_mod002 - oak_mod042	68.3586	22.885
	oak_mod002 - oak_mod043	147.495	27.7383
	oak_mod002 - oak_mod044	138.733	25.2954
	oak_mod003 - oak_mod004	-153.449	33.2599
	oak_mod003 - oak_mod005	-233.476	35.6133
	oak_mod003 - oak_mod006	-152.503	33.1195
	oak_mod003 - oak_mod007	-205.657	40.2831
	oak_mod003 - oak_mod008	-74.7104	35.0336
	oak_mod003 - oak_mod009	-292.599	37.9123
	oak_mod003 - oak_mod010	28.6532	14.6146
	oak_mod003 - oak_mod011	17.9473	12.9394
	oak_mod003 - oak_mod012	26.6348	14.5783
	oak_mod003 - oak_mod013	23.4914	10.2025
	oak_mod003 - oak_mod014	11.2858	7.01498
	oak_mod003 - oak_mod015	21.681	10.0303
	oak_mod003 - oak_mod016	59.5301	20.8831
	oak_mod003 - oak_mod017	48.8964	15.8226
	oak_mod003 - oak_mod018	137.033	26.8084
	oak_mod003 - oak_mod019	107.395	20.6695
	oak_mod003 - oak_mod020	20.2431	13.9985
	oak_mod003 - oak_mod021	11.151	6.5214
	oak_mod003 - oak_mod022	-69.4144	37.0792
	oak_mod003 - oak_mod023	-145.742	38.0627
	oak_mod003 - oak_mod024	-66.9358	37.0128
	oak_mod003 - oak_mod025	37.6332	39.0533
	oak_mod003 - oak_mod026	-35.7156	34.9554
	oak_mod003 - oak_mod027	39.4444	39.3395
	oak_mod003 - oak_mod028	-150.739	34.1188
	oak_mod003 - oak_mod029	-107.887	35.8534
	oak_mod003 - oak_mod030	-195.043	34.1011
	oak_mod003 - oak_mod031	-154.32	35.1146
	oak_mod003 - oak_mod032	-151.223	34.0285
	oak_mod003 - oak_mod033	-103.728	35.9599
	oak_mod003 - oak_mod034	-73.5544	35.6495
	oak_mod003 - oak_mod035	-193.335	39.6082
	oak_mod003 - oak_mod036	-59.6774	35.7356
	oak_mod003 - oak_mod037	85.2949	24.1911
	oak_mod003 - oak_mod038	71.7947	22.1501
	oak_mod003 - oak_mod039	83.5447	24.2186
	oak_mod003 - oak_mod040	79.2747	21.1306
	oak_mod003 - oak_mod041	63.5357	18.2497
	oak_mod003 - oak_mod042	77.6062	21.0439
	oak_mod003 - oak_mod043	156.743	30.6579
	oak_mod003 - oak_mod044	147.981	28.3635
	oak_mod004 - oak_mod005	-80.0269	18.3087
	oak_mod004 - oak_mod006	0.946767	3.36203
	oak_mod004 - oak_mod007	-52.2071	32.5246
	oak_mod004 - oak_mod008	78.7391	30.4953
	oak_mod004 - oak_mod009	-139.15	27.3145
	oak_mod004 - oak_mod010	182.103	29.4958
	oak_mod004 - oak_mod011	171.397	31.5895
	oak_mod004 - oak_mod012	180.084	29.4207
	oak_mod004 - oak_mod013	176.941	28.8532
	oak_mod004 - oak_mod014	164.735	30.9321
	oak_mod004 - oak_mod015	175.13	28.8246
	oak_mod004 - oak_mod016	212.98	37.7261
	oak_mod004 - oak_mod017	202.346	36.3065
	oak_mod004 - oak_mod018	290.483	41.79
	oak_mod004 - oak_mod019	260.844	39.3113
	oak_mod004 - oak_mod020	173.693	34.7104
	oak_mod004 - oak_mod021	164.6	33.8118
	oak_mod004 - oak_mod022	84.0351	20.4653
	oak_mod004 - oak_mod023	7.70707	25.7467
	oak_mod004 - oak_mod024	86.5137	20.9969
	oak_mod004 - oak_mod025	191.083	29.5471
	oak_mod004 - oak_mod026	117.734	27.5898
	oak_mod004 - oak_mod027	192.894	30.2188
	oak_mod004 - oak_mod028	2.71063	4.8664
	oak_mod004 - oak_mod029	45.5624	12.9094
	oak_mod004 - oak_mod030	-41.5932	13.4207
	oak_mod004 - oak_mod031	-0.870974	14.2043
	oak_mod004 - oak_mod032	2.22612	5.48507
	oak_mod004 - oak_mod033	49.7215	13.661
	oak_mod004 - oak_mod034	79.8951	31.3871
	oak_mod004 - oak_mod035	-39.8858	31.8844
	oak_mod004 - oak_mod036	93.7721	31.566
	oak_mod004 - oak_mod037	238.744	34.2287
	oak_mod004 - oak_mod038	225.244	35.6643
	oak_mod004 - oak_mod039	236.994	34.1706
	oak_mod004 - oak_mod040	232.724	33.0064
	oak_mod004 - oak_mod041	216.985	34.354
	oak_mod004 - oak_mod042	231.056	33.0285
	oak_mod004 - oak_mod043	310.192	40.7639
	oak_mod004 - oak_mod044	301.43	41.2334
	oak_mod005 - oak_mod006	80.9737	20.2246
	oak_mod005 - oak_mod007	27.8198	25.4863
	oak_mod005 - oak_mod008	158.766	30.0074
	oak_mod005 - oak_mod009	-59.1226	18.737
	oak_mod005 - oak_mod010	262.13	36.181
	oak_mod005 - oak_mod011	251.424	35.1269
	oak_mod005 - oak_mod012	260.111	36.2114
	oak_mod005 - oak_mod013	256.968	35.674
	oak_mod005 - oak_mod014	244.762	34.3432
	oak_mod005 - oak_mod015	255.157	35.69
	oak_mod005 - oak_mod016	293.006	40.8946
	oak_mod005 - oak_mod017	282.373	39.2655
	oak_mod005 - oak_mod018	370.509	46.5446
	oak_mod005 - oak_mod019	340.871	44.1121
	oak_mod005 - oak_mod020	253.719	38.9215
	oak_mod005 - oak_mod021	244.627	37.9331
	oak_mod005 - oak_mod022	164.062	29.2129
	oak_mod005 - oak_mod023	87.734	21.5129
	oak_mod005 - oak_mod024	166.541	30.8624
	oak_mod005 - oak_mod025	271.11	39.8652
	oak_mod005 - oak_mod026	197.761	29.5231
	oak_mod005 - oak_mod027	272.921	41.1182
	oak_mod005 - oak_mod028	82.7375	21.4039
	oak_mod005 - oak_mod029	125.589	25.8043
	oak_mod005 - oak_mod030	38.4337	15.4906
	oak_mod005 - oak_mod031	79.1559	17.5974
	oak_mod005 - oak_mod032	82.253	22.2944
	oak_mod005 - oak_mod033	129.748	27.2434
	oak_mod005 - oak_mod034	159.922	30.6293
	oak_mod005 - oak_mod035	40.1411	28.0895
	oak_mod005 - oak_mod036	173.799	34.0699
	oak_mod005 - oak_mod037	318.771	41.3594
	oak_mod005 - oak_mod038	305.271	39.7984
	oak_mod005 - oak_mod039	317.021	41.4145
	oak_mod005 - oak_mod040	312.751	40.3666
	oak_mod005 - oak_mod041	297.012	38.3947
	oak_mod005 - oak_mod042	311.083	40.4849
	oak_mod005 - oak_mod043	390.219	48.094
	oak_mod005 - oak_mod044	381.457	46.5158
	oak_mod006 - oak_mod007	-53.1539	32.7136
	oak_mod006 - oak_mod008	77.7923	30.277
	oak_mod006 - oak_mod009	-140.096	26.9205
	oak_mod006 - oak_mod010	181.156	29.298
	oak_mod006 - oak_mod011	170.45	31.779
	oak_mod006 - oak_mod012	179.138	29.1516
	oak_mod006 - oak_mod013	175.994	28.7735
	oak_mod006 - oak_mod014	163.788	31.2863
	oak_mod006 - oak_mod015	174.184	28.6891
	oak_mod006 - oak_mod016	212.033	37.5872
	oak_mod006 - oak_mod017	201.399	36.2634
	oak_mod006 - oak_mod018	289.536	41.6114
	oak_mod006 - oak_mod019	259.898	39.1318
	oak_mod006 - oak_mod020	172.746	34.2639
	oak_mod006 - oak_mod021	163.654	33.4447
	oak_mod006 - oak_mod022	83.0883	20.8974
	oak_mod006 - oak_mod023	6.7603	27.1459
	oak_mod006 - oak_mod024	85.5669	20.8149
	oak_mod006 - oak_mod025	190.136	29.1828
	oak_mod006 - oak_mod026	116.787	28.1317
	oak_mod006 - oak_mod027	191.947	29.511
	oak_mod006 - oak_mod028	1.76386	4.97705
	oak_mod006 - oak_mod029	44.6156	12.9397
	oak_mod006 - oak_mod030	-42.54	14.9668
	oak_mod006 - oak_mod031	-1.81774	15.7882
	oak_mod006 - oak_mod032	1.27935	4.05764
	oak_mod006 - oak_mod033	48.7747	13.2012
	oak_mod006 - oak_mod034	78.9483	31.2935
	oak_mod006 - oak_mod035	-40.8326	31.693
	oak_mod006 - oak_mod036	92.8253	30.9267
	oak_mod006 - oak_mod037	237.798	34.1498
	oak_mod006 - oak_mod038	224.297	35.945
	oak_mod006 - oak_mod039	236.047	34.0336
	oak_mod006 - oak_mod040	231.777	33.0177
	oak_mod006 - oak_mod041	216.038	34.7672
	oak_mod006 - oak_mod042	230.109	32.973
	oak_mod006 - oak_mod043	309.246	40.5502
	oak_mod006 - oak_mod044	300.484	41.3
	oak_mod007 - oak_mod008	130.946	23.0166
	oak_mod007 - oak_mod009	-86.9424	23.0287
	oak_mod007 - oak_mod010	234.31	42.0006
	oak_mod007 - oak_mod011	223.604	40.8626
	oak_mod007 - oak_mod012	232.291	41.8795
	oak_mod007 - oak_mod013	229.148	42.5401
	oak_mod007 - oak_mod014	216.942	41.2995
	oak_mod007 - oak_mod015	227.338	42.4301
	oak_mod007 - oak_mod016	265.187	36.5646
	oak_mod007 - oak_mod017	254.553	35.9321
	oak_mod007 - oak_mod018	342.69	44.7673
	oak_mod007 - oak_mod019	313.051	43.1375
	oak_mod007 - oak_mod020	225.9	42.0535
	oak_mod007 - oak_mod021	216.808	42.0571
	oak_mod007 - oak_mod022	136.242	27.8426
	oak_mod007 - oak_mod023	59.9142	15.8604
	oak_mod007 - oak_mod024	138.721	28.1655
	oak_mod007 - oak_mod025	243.29	39.8627
	oak_mod007 - oak_mod026	169.941	27.8099
	oak_mod007 - oak_mod027	245.101	40.3771
	oak_mod007 - oak_mod028	54.9178	34.0296
	oak_mod007 - oak_mod029	97.7695	37.4434
	oak_mod007 - oak_mod030	10.6139	29.6022
	oak_mod007 - oak_mod031	51.3362	31.9557
	oak_mod007 - oak_mod032	54.4332	34.0286
	oak_mod007 - oak_mod033	101.929	38.0578
	oak_mod007 - oak_mod034	132.102	20.7086
	oak_mod007 - oak_mod035	12.3213	8.29911
	oak_mod007 - oak_mod036	145.979	26.6379
	oak_mod007 - oak_mod037	290.952	39.482
	oak_mod007 - oak_mod038	277.451	37.7418
	oak_mod007 - oak_mod039	289.201	39.3626
	oak_mod007 - oak_mod040	284.931	39.5285
	oak_mod007 - oak_mod041	269.192	37.5196
	oak_mod007 - oak_mod042	283.263	39.4547
	oak_mod007 - oak_mod043	362.399	47.1255
	oak_mod007 - oak_mod044	353.637	45.7005
	oak_mod008 - oak_mod009	-217.889	29.951
	oak_mod008 - oak_mod010	103.364	34.3102
	oak_mod008 - oak_mod011	92.6576	34.1206
	oak_mod008 - oak_mod012	101.345	34.1654
	oak_mod008 - oak_mod013	98.2018	35.8671
	oak_mod008 - oak_mod014	85.9962	35.7167
	oak_mod008 - oak_mod015	96.3913	35.7589
	oak_mod008 - oak_mod016	134.24	31.0001
	oak_mod008 - oak_mod017	123.607	31.571
	oak_mod008 - oak_mod018	211.743	31.2969
	oak_mod008 - oak_mod019	182.105	30.9571
	oak_mod008 - oak_mod020	94.9534	35.0229
	oak_mod008 - oak_mod021	85.8614	36.1907
	oak_mod008 - oak_mod022	5.29598	26.7678
	oak_mod008 - oak_mod023	-71.032	24.0003
	oak_mod008 - oak_mod024	7.7746	26.5329
	oak_mod008 - oak_mod025	112.344	25.6468
	oak_mod008 - oak_mod026	38.9948	12.3414
	oak_mod008 - oak_mod027	114.155	25.861
	oak_mod008 - oak_mod028	-76.0285	31.3514
	oak_mod008 - oak_mod029	-33.1767	33.8082
	oak_mod008 - oak_mod030	-120.332	30.343
	oak_mod008 - oak_mod031	-79.6101	30.9594
	oak_mod008 - oak_mod032	-76.513	31.159
	oak_mod008 - oak_mod033	-29.0176	34.2034
	oak_mod008 - oak_mod034	1.156	5.58202
	oak_mod008 - oak_mod035	-118.625	22.5123
	oak_mod008 - oak_mod036	15.033	8.87644
	oak_mod008 - oak_mod037	160.005	32.4455
	oak_mod008 - oak_mod038	146.505	31.8218
	oak_mod008 - oak_mod039	158.255	32.306
	oak_mod008 - oak_mod040	153.985	33.3851
	oak_mod008 - oak_mod041	138.246	32.6845
	oak_mod008 - oak_mod042	152.317	33.2896
	oak_mod008 - oak_mod043	231.453	33.3839
	oak_mod008 - oak_mod044	222.691	32.429
	oak_mod009 - oak_mod010	321.252	40.5917
	oak_mod009 - oak_mod011	310.546	39.7649
	oak_mod009 - oak_mod012	319.234	40.3664
	oak_mod009 - oak_mod013	316.09	40.6855
	oak_mod009 - oak_mod014	303.885	39.7412
	oak_mod009 - oak_mod015	314.28	40.4822
	oak_mod009 - oak_mod016	352.129	43.1858
	oak_mod009 - oak_mod017	341.495	41.9997
	oak_mod009 - oak_mod018	429.632	49.6184
	oak_mod009 - oak_mod019	399.994	47.1984
	oak_mod009 - oak_mod020	312.842	40.102
	oak_mod009 - oak_mod021	303.75	39.4848
	oak_mod009 - oak_mod022	223.185	36.5092
	oak_mod009 - oak_mod023	146.857	29.4717
	oak_mod009 - oak_mod024	225.663	36.4354
	oak_mod009 - oak_mod025	330.232	44.9264
	oak_mod009 - oak_mod026	256.883	35.0358
	oak_mod009 - oak_mod027	332.043	45.1037
	oak_mod009 - oak_mod028	141.86	28.831
	oak_mod009 - oak_mod029	184.712	32.9763
	oak_mod009 - oak_mod030	97.5563	23.3125
	oak_mod009 - oak_mod031	138.279	26.7753
	oak_mod009 - oak_mod032	141.376	28.4631
	oak_mod009 - oak_mod033	188.871	33.498
	oak_mod009 - oak_mod034	219.045	31.0731
	oak_mod009 - oak_mod035	99.2637	23.6793
	oak_mod009 - oak_mod036	232.922	32.245
	oak_mod009 - oak_mod037	377.894	46.0773
	oak_mod009 - oak_mod038	364.394	44.7609
	oak_mod009 - oak_mod039	376.144	45.9267
	oak_mod009 - oak_mod040	371.874	45.6192
	oak_mod009 - oak_mod041	356.135	43.9897
	oak_mod009 - oak_mod042	370.205	45.4866
	oak_mod009 - oak_mod043	449.342	52.3
	oak_mod009 - oak_mod044	440.58	51.0532
	oak_mod010 - oak_mod011	-10.706	6.18124
	oak_mod010 - oak_mod012	-2.01842	0.671699
	oak_mod010 - oak_mod013	-5.16183	10.6126
	oak_mod010 - oak_mod014	-17.3675	12.7766
	oak_mod010 - oak_mod015	-6.97227	10.5624
	oak_mod010 - oak_mod016	30.8769	17.752
	oak_mod010 - oak_mod017	20.2432	19.4914
	oak_mod010 - oak_mod018	108.38	22.5723
	oak_mod010 - oak_mod019	78.7416	21.2381
	oak_mod010 - oak_mod020	-8.41017	9.49109
	oak_mod010 - oak_mod021	-17.5022	14.2879
	oak_mod010 - oak_mod022	-98.0676	32.415
	oak_mod010 - oak_mod023	-174.396	37.2681
	oak_mod010 - oak_mod024	-95.589	32.2468
	oak_mod010 - oak_mod025	8.97999	33.0315
	oak_mod010 - oak_mod026	-64.3688	32.3783
	oak_mod010 - oak_mod027	10.7912	33.2024
	oak_mod010 - oak_mod028	-179.392	29.5943
	oak_mod010 - oak_mod029	-136.54	31.2145
	oak_mod010 - oak_mod030	-223.696	32.1587
	oak_mod010 - oak_mod031	-182.974	32.3677
	oak_mod010 - oak_mod032	-179.877	29.5371
	oak_mod010 - oak_mod033	-132.381	31.2169
	oak_mod010 - oak_mod034	-102.208	34.9429
	oak_mod010 - oak_mod035	-221.989	40.5826
	oak_mod010 - oak_mod036	-88.3307	34.0461
	oak_mod010 - oak_mod037	56.6417	16.7686
	oak_mod010 - oak_mod038	43.1415	16.8247
	oak_mod010 - oak_mod039	54.8914	16.8045
	oak_mod010 - oak_mod040	50.6214	18.5511
	oak_mod010 - oak_mod041	34.8824	18.816
	oak_mod010 - oak_mod042	48.953	18.4964
	oak_mod010 - oak_mod043	128.09	24.3627
	oak_mod010 - oak_mod044	119.328	23.3373
	oak_mod011 - oak_mod012	8.68757	6.52189
	oak_mod011 - oak_mod013	5.54416	12.6589
	oak_mod011 - oak_mod014	-6.66147	11.457
	oak_mod011 - oak_mod015	3.73371	12.6963
	oak_mod011 - oak_mod016	41.5828	16.6699
	oak_mod011 - oak_mod017	30.9492	18.6184
	oak_mod011 - oak_mod018	119.086	22.6844
	oak_mod011 - oak_mod019	89.4476	21.4821
	oak_mod011 - oak_mod020	2.29581	8.84477
	oak_mod011 - oak_mod021	-6.79626	14.1347
	oak_mod011 - oak_mod022	-87.3617	34.4842
	oak_mod011 - oak_mod023	-163.69	36.5422
	oak_mod011 - oak_mod024	-84.883	34.7339
	oak_mod011 - oak_mod025	19.686	35.9698
	oak_mod011 - oak_mod026	-53.6629	32.6325
	oak_mod011 - oak_mod027	21.4971	36.4376
	oak_mod011 - oak_mod028	-168.686	32.1674
	oak_mod011 - oak_mod029	-125.834	33.9095
	oak_mod011 - oak_mod030	-212.99	32.7451
	oak_mod011 - oak_mod031	-172.268	33.1234
	oak_mod011 - oak_mod032	-169.171	32.3238
	oak_mod011 - oak_mod033	-121.675	34.1977
	oak_mod011 - oak_mod034	-91.5016	34.6458
	oak_mod011 - oak_mod035	-211.283	40.0815
	oak_mod011 - oak_mod036	-77.6247	34.7054
	oak_mod011 - oak_mod037	67.3477	18.5916
	oak_mod011 - oak_mod038	53.8475	16.2053
	oak_mod011 - oak_mod039	65.5974	18.7423
	oak_mod011 - oak_mod040	61.3274	20.4425
	oak_mod011 - oak_mod041	45.5884	18.4049
	oak_mod011 - oak_mod042	59.659	20.4847
	oak_mod011 - oak_mod043	138.796	26.1036
	oak_mod011 - oak_mod044	130.034	23.6942
	oak_mod012 - oak_mod013	-3.14341	10.6846
	oak_mod012 - oak_mod014	-15.349	13.0016
	oak_mod012 - oak_mod015	-4.95385	10.6017
	oak_mod012 - oak_mod016	32.8953	17.7577
	oak_mod012 - oak_mod017	22.2616	19.517
	oak_mod012 - oak_mod018	110.398	22.6049
	oak_mod012 - oak_mod019	80.7601	21.2603
	oak_mod012 - oak_mod020	-6.39176	9.29692
	oak_mod012 - oak_mod021	-15.4838	14.1829
	oak_mod012 - oak_mod022	-96.0492	32.4003
	oak_mod012 - oak_mod023	-172.377	37.3302
	oak_mod012 - oak_mod024	-93.5706	32.1613
	oak_mod012 - oak_mod025	10.9984	32.9625
	oak_mod012 - oak_mod026	-62.3504	32.3862
	oak_mod012 - oak_mod027	12.8096	33.0755
	oak_mod012 - oak_mod028	-177.374	29.4999
	oak_mod012 - oak_mod029	-134.522	31.1406
	oak_mod012 - oak_mod030	-221.678	32.1588
	oak_mod012 - oak_mod031	-180.955	32.3836
	oak_mod012 - oak_mod032	-177.858	29.3949
	oak_mod012 - oak_mod033	-130.363	31.1086
	oak_mod012 - oak_mod034	-100.189	34.8231
	oak_mod012 - oak_mod035	-219.97	40.4173
	oak_mod012 - oak_mod036	-86.3122	33.8475
	oak_mod012 - oak_mod037	58.6601	16.851
	oak_mod012 - oak_mod038	45.1599	17.027
	oak_mod012 - oak_mod039	56.9099	16.8618
	oak_mod012 - oak_mod040	52.6398	18.6491
	oak_mod012 - oak_mod041	36.9008	19.0251
	oak_mod012 - oak_mod042	50.9714	18.5707
	oak_mod012 - oak_mod043	130.108	24.4094
	oak_mod012 - oak_mod044	121.346	23.467
	oak_mod013 - oak_mod014	-12.2056	6.53577
	oak_mod013 - oak_mod015	-1.81044	0.536056
	oak_mod013 - oak_mod016	36.0387	21.9765
	oak_mod013 - oak_mod017	25.405	17.599
	oak_mod013 - oak_mod018	113.542	26.1401
	oak_mod013 - oak_mod019	83.9035	20.3162
	oak_mod013 - oak_mod020	-3.24835	15.5084
	oak_mod013 - oak_mod021	-12.3404	9.87435
	oak_mod013 - oak_mod022	-92.9058	32.4866
	oak_mod013 - oak_mod023	-169.234	37.3951
	oak_mod013 - oak_mod024	-90.4272	32.4444
	oak_mod013 - oak_mod025	14.1418	33.9597
	oak_mod013 - oak_mod026	-59.207	33.4059
	oak_mod013 - oak_mod027	15.953	34.3168
	oak_mod013 - oak_mod028	-174.23	29.1394
	oak_mod013 - oak_mod029	-131.378	30.6502
	oak_mod013 - oak_mod030	-218.534	31.5689
	oak_mod013 - oak_mod031	-177.812	32.0741
	oak_mod013 - oak_mod032	-174.715	29.1616
	oak_mod013 - oak_mod033	-127.219	30.6483
	oak_mod013 - oak_mod034	-97.0458	36.45
	oak_mod013 - oak_mod035	-216.827	41.2291
	oak_mod013 - oak_mod036	-83.1688	35.7275
	oak_mod013 - oak_mod037	61.8035	20.3635
	oak_mod013 - oak_mod038	48.3033	20.6456
	oak_mod013 - oak_mod039	60.0533	20.4213
	oak_mod013 - oak_mod040	55.7833	16.5061
	oak_mod013 - oak_mod041	40.0443	16.5253
	oak_mod013 - oak_mod042	54.1148	16.4924
	oak_mod013 - oak_mod043	133.251	27.283
	oak_mod013 - oak_mod044	124.489	26.3646
	oak_mod014 - oak_mod015	10.3952	6.73595
	oak_mod014 - oak_mod016	48.2443	21.4404
	oak_mod014 - oak_mod017	37.6106	16.4466
	oak_mod014 - oak_mod018	125.747	26.5473
	oak_mod014 - oak_mod019	96.1091	20.5626
	oak_mod014 - oak_mod020	8.95728	15.62
	oak_mod014 - oak_mod021	-0.134793	9.36412
	oak_mod014 - oak_mod022	-80.7002	34.5529
	oak_mod014 - oak_mod023	-157.028	36.4929
	oak_mod014 - oak_mod024	-78.2216	34.9684
	oak_mod014 - oak_mod025	26.3474	36.9645
	oak_mod014 - oak_mod026	-47.0014	33.6284
	oak_mod014 - oak_mod027	28.1586	37.6367
	oak_mod014 - oak_mod028	-162.025	31.7375
	oak_mod014 - oak_mod029	-119.173	33.3784
	oak_mod014 - oak_mod030	-206.328	32.0116
	oak_mod014 - oak_mod031	-165.606	32.7101
	oak_mod014 - oak_mod032	-162.509	31.9974
	oak_mod014 - oak_mod033	-115.014	33.6899
	oak_mod014 - oak_mod034	-84.8402	36.1839
	oak_mod014 - oak_mod035	-204.621	40.6779
	oak_mod014 - oak_mod036	-70.9632	36.4592
	oak_mod014 - oak_mod037	74.0092	22.2178
	oak_mod014 - oak_mod038	60.509	20.4126
	oak_mod014 - oak_mod039	72.2589	22.379
	oak_mod014 - oak_mod040	67.9889	18.5677
	oak_mod014 - oak_mod041	52.2499	15.809
	oak_mod014 - oak_mod042	66.3204	18.6708
	oak_mod014 - oak_mod043	145.457	29.15
	oak_mod014 - oak_mod044	136.695	26.9377
	oak_mod015 - oak_mod016	37.8491	21.9276
	oak_mod015 - oak_mod017	27.2154	17.5692
	oak_mod015 - oak_mod018	115.352	26.1391
	oak_mod015 - oak_mod019	85.7139	20.3064
	oak_mod015 - oak_mod020	-1.4379	15.3242
	oak_mod015 - oak_mod021	-10.53	9.63446
	oak_mod015 - oak_mod022	-91.0954	32.5143
	oak_mod015 - oak_mod023	-167.423	37.4472
	oak_mod015 - oak_mod024	-88.6167	32.4184
	oak_mod015 - oak_mod025	15.9523	33.9574
	oak_mod015 - oak_mod026	-57.3966	33.4305
	oak_mod015 - oak_mod027	17.7634	34.2707
	oak_mod015 - oak_mod028	-172.42	29.0989
	oak_mod015 - oak_mod029	-129.568	30.6378
	oak_mod015 - oak_mod030	-216.724	31.5757
	oak_mod015 - oak_mod031	-176.001	32.1052
	oak_mod015 - oak_mod032	-172.904	29.0837
	oak_mod015 - oak_mod033	-125.409	30.6105
	oak_mod015 - oak_mod034	-95.2353	36.3601
	oak_mod015 - oak_mod035	-215.016	41.0881
	oak_mod015 - oak_mod036	-81.3584	35.584
	oak_mod015 - oak_mod037	63.614	20.4075
	oak_mod015 - oak_mod038	50.1138	20.7383
	oak_mod015 - oak_mod039	61.8637	20.4495
	oak_mod015 - oak_mod040	57.5937	16.5958
	oak_mod015 - oak_mod041	41.8547	16.6816
	oak_mod015 - oak_mod042	55.9252	16.5605
	oak_mod015 - oak_mod043	135.062	27.3206
	oak_mod015 - oak_mod044	126.3	26.4428
	oak_mod016 - oak_mod017	-10.6337	11.5172
	oak_mod016 - oak_mod018	77.503	18.4981
	oak_mod016 - oak_mod019	47.8648	18.8729
	oak_mod016 - oak_mod020	-39.287	16.592
	oak_mod016 - oak_mod021	-48.3791	21.0868
	oak_mod016 - oak_mod022	-128.944	32.0951
	oak_mod016 - oak_mod023	-205.273	33.9979
	oak_mod016 - oak_mod024	-126.466	31.7891
	oak_mod016 - oak_mod025	-21.8969	34.2398
	oak_mod016 - oak_mod026	-95.2457	30.738
	oak_mod016 - oak_mod027	-20.0857	34.3681
	oak_mod016 - oak_mod028	-210.269	37.9218
	oak_mod016 - oak_mod029	-167.417	39.5286
	oak_mod016 - oak_mod030	-254.573	38.1754
	oak_mod016 - oak_mod031	-213.851	38.9113
	oak_mod016 - oak_mod032	-210.753	37.8933
	oak_mod016 - oak_mod033	-163.258	39.5943
	oak_mod016 - oak_mod034	-133.084	29.992
	oak_mod016 - oak_mod035	-252.865	34.863
	oak_mod016 - oak_mod036	-119.208	30.662
	oak_mod016 - oak_mod037	25.7648	11.1248
	oak_mod016 - oak_mod038	12.2646	7.21153
	oak_mod016 - oak_mod039	24.0146	11.1081
	oak_mod016 - oak_mod040	19.7446	15.9176
	oak_mod016 - oak_mod041	4.00557	13.9014
	oak_mod016 - oak_mod042	18.0761	15.777
	oak_mod016 - oak_mod043	97.2127	22.4644
	oak_mod016 - oak_mod044	88.4508	20.2502
	oak_mod017 - oak_mod018	88.1367	21.903
	oak_mod017 - oak_mod019	58.4985	16.1998
	oak_mod017 - oak_mod020	-28.6534	19.3364
	oak_mod017 - oak_mod021	-37.7454	16.3746
	oak_mod017 - oak_mod022	-118.311	31.4192
	oak_mod017 - oak_mod023	-194.639	33.0287
	oak_mod017 - oak_mod024	-115.832	31.2637
	oak_mod017 - oak_mod025	-11.2632	34.5968
	oak_mod017 - oak_mod026	-84.612	30.8245
	oak_mod017 - oak_mod027	-9.45202	34.9277
	oak_mod017 - oak_mod028	-199.635	36.7289
	oak_mod017 - oak_mod029	-156.783	38.2807
	oak_mod017 - oak_mod030	-243.939	36.6798
	oak_mod017 - oak_mod031	-203.217	37.7134
	oak_mod017 - oak_mod032	-200.12	36.7576
	oak_mod017 - oak_mod033	-152.624	38.3618
	oak_mod017 - oak_mod034	-122.451	30.583
	oak_mod017 - oak_mod035	-242.232	34.4485
	oak_mod017 - oak_mod036	-108.574	31.5127
	oak_mod017 - oak_mod037	36.3985	15.2996
	oak_mod017 - oak_mod038	22.8983	12.8386
	oak_mod017 - oak_mod039	34.6483	15.3243
	oak_mod017 - oak_mod040	30.3782	11.7597
	oak_mod017 - oak_mod041	14.6392	7.57318
	oak_mod017 - oak_mod042	28.7098	11.6396
	oak_mod017 - oak_mod043	107.846	25.0793
	oak_mod017 - oak_mod044	99.0845	22.9725
	oak_mod018 - oak_mod019	-29.6382	12.7253
	oak_mod018 - oak_mod020	-116.79	22.8067
	oak_mod018 - oak_mod021	-125.882	26.5239
	oak_mod018 - oak_mod022	-206.447	37.1943
	oak_mod018 - oak_mod023	-282.776	41.031
	oak_mod018 - oak_mod024	-203.969	36.8857
	oak_mod018 - oak_mod025	-99.3999	30.1055
	oak_mod018 - oak_mod026	-172.749	29.3283
	oak_mod018 - oak_mod027	-97.5887	30.1688
	oak_mod018 - oak_mod028	-287.772	41.8682
	oak_mod018 - oak_mod029	-244.92	42.9071
	oak_mod018 - oak_mod030	-332.076	42.9641
	oak_mod018 - oak_mod031	-291.354	42.903
	oak_mod018 - oak_mod032	-288.256	41.8519
	oak_mod018 - oak_mod033	-240.761	42.8573
	oak_mod018 - oak_mod034	-210.587	31.7918
	oak_mod018 - oak_mod035	-330.368	43.068
	oak_mod018 - oak_mod036	-196.711	30.284
	oak_mod018 - oak_mod037	-51.7382	19.1235
	oak_mod018 - oak_mod038	-65.2384	18.5913
	oak_mod018 - oak_mod039	-53.4884	19.1573
	oak_mod018 - oak_mod040	-57.7584	22.2559
	oak_mod018 - oak_mod041	-73.4974	22.1255
	oak_mod018 - oak_mod042	-59.4269	22.2073
	oak_mod018 - oak_mod043	19.7098	9.77464
	oak_mod018 - oak_mod044	10.9478	6.00014
	oak_mod019 - oak_mod020	-87.1518	21.5823
	oak_mod019 - oak_mod021	-96.2439	20.0236
	oak_mod019 - oak_mod022	-176.809	35.61
	oak_mod019 - oak_mod023	-253.137	39.4195
	oak_mod019 - oak_mod024	-174.331	35.3063
	oak_mod019 - oak_mod025	-69.7616	30.942
	oak_mod019 - oak_mod026	-143.11	29.3216
	oak_mod019 - oak_mod027	-67.9505	31.1056
	oak_mod019 - oak_mod028	-258.134	39.515
	oak_mod019 - oak_mod029	-215.282	40.8585
	oak_mod019 - oak_mod030	-302.438	40.6194
	oak_mod019 - oak_mod031	-261.715	41.0577
	oak_mod019 - oak_mod032	-258.618	39.4845
	oak_mod019 - oak_mod033	-211.123	40.8462
	oak_mod019 - oak_mod034	-180.949	31.3566
	oak_mod019 - oak_mod035	-300.73	41.4449
	oak_mod019 - oak_mod036	-167.072	30.0957
	oak_mod019 - oak_mod037	-22.0999	19.3124
	oak_mod019 - oak_mod038	-35.6001	18.897
	oak_mod019 - oak_mod039	-23.8502	19.3344
	oak_mod019 - oak_mod040	-28.1202	17.469
	oak_mod019 - oak_mod041	-43.8592	16.8667
	oak_mod019 - oak_mod042	-29.7887	17.3897
	oak_mod019 - oak_mod043	49.348	16.7392
	oak_mod019 - oak_mod044	40.586	14.3745
	oak_mod020 - oak_mod021	-9.09207	12.2214
	oak_mod020 - oak_mod022	-89.6575	37.1652
	oak_mod020 - oak_mod023	-165.985	39.882
	oak_mod020 - oak_mod024	-87.1788	36.7342
	oak_mod020 - oak_mod025	17.3902	37.5959
	oak_mod020 - oak_mod026	-55.9587	35.1615
	oak_mod020 - oak_mod027	19.2013	37.5366
	oak_mod020 - oak_mod028	-170.982	34.6956
	oak_mod020 - oak_mod029	-128.13	36.5048
	oak_mod020 - oak_mod030	-215.286	35.3747
	oak_mod020 - oak_mod031	-174.564	36.2942
	oak_mod020 - oak_mod032	-171.466	34.4892
	oak_mod020 - oak_mod033	-123.971	36.4644
	oak_mod020 - oak_mod034	-93.7974	35.6837
	oak_mod020 - oak_mod035	-213.578	40.273
	oak_mod020 - oak_mod036	-79.9205	34.3091
	oak_mod020 - oak_mod037	65.0519	20.0305
	oak_mod020 - oak_mod038	51.5517	18.6062
	oak_mod020 - oak_mod039	63.3016	19.9808
	oak_mod020 - oak_mod040	59.0316	22.3675
	oak_mod020 - oak_mod041	43.2926	21.302
	oak_mod020 - oak_mod042	57.3631	22.1966
	oak_mod020 - oak_mod043	136.5	26.886
	oak_mod020 - oak_mod044	127.738	25.0029
	oak_mod021 - oak_mod022	-80.5654	37.0465
	oak_mod021 - oak_mod023	-156.893	39.6482
	oak_mod021 - oak_mod024	-78.0868	36.7154
	oak_mod021 - oak_mod025	26.4822	38.3946
	oak_mod021 - oak_mod026	-46.8666	35.8784
	oak_mod021 - oak_mod027	28.2934	38.5115
	oak_mod021 - oak_mod028	-161.89	33.9878
	oak_mod021 - oak_mod029	-119.038	35.7525
	oak_mod021 - oak_mod030	-206.194	34.408
	oak_mod021 - oak_mod031	-165.471	35.699
	oak_mod021 - oak_mod032	-162.374	33.8323
	oak_mod021 - oak_mod033	-114.879	35.699
	oak_mod021 - oak_mod034	-84.7054	36.8143
	oak_mod021 - oak_mod035	-204.486	40.4066
	oak_mod021 - oak_mod036	-70.8284	35.6572
	oak_mod021 - oak_mod037	74.1439	23.3061
	oak_mod021 - oak_mod038	60.6437	22.2586
	oak_mod021 - oak_mod039	72.3937	23.282
	oak_mod021 - oak_mod040	68.1237	20.1994
	oak_mod021 - oak_mod041	52.3847	18.5966
	oak_mod021 - oak_mod042	66.4552	20.0415
	oak_mod021 - oak_mod043	145.592	29.7941
	oak_mod021 - oak_mod044	136.83	28.051
	oak_mod022 - oak_mod023	-76.328	17.6592
	oak_mod022 - oak_mod024	2.47862	3.99721
	oak_mod022 - oak_mod025	107.048	22.2402
	oak_mod022 - oak_mod026	33.6988	21.8617
	oak_mod022 - oak_mod027	108.859	23.1388
	oak_mod022 - oak_mod028	-81.3245	20.0675
	oak_mod022 - oak_mod029	-38.4727	23.2629
	oak_mod022 - oak_mod030	-125.628	23.5706
	oak_mod022 - oak_mod031	-84.9061	24.4117
	oak_mod022 - oak_mod032	-81.809	20.4943
	oak_mod022 - oak_mod033	-34.3136	23.5828
	oak_mod022 - oak_mod034	-4.13998	25.144
	oak_mod022 - oak_mod035	-123.921	25.7039
	oak_mod022 - oak_mod036	9.73698	26.4971
	oak_mod022 - oak_mod037	154.709	26.6388
	oak_mod022 - oak_mod038	141.209	29.0797
	oak_mod022 - oak_mod039	152.959	26.563
	oak_mod022 - oak_mod040	148.689	25.9788
	oak_mod022 - oak_mod041	132.95	28.4903
	oak_mod022 - oak_mod042	147.021	26.0286
	oak_mod022 - oak_mod043	226.157	34.7682
	oak_mod022 - oak_mod044	217.395	35.8963
	oak_mod023 - oak_mod024	78.8066	20.0582
	oak_mod023 - oak_mod025	183.376	32.9273
	oak_mod023 - oak_mod026	110.027	21.9451
	oak_mod023 - oak_mod027	185.187	34.3851
	oak_mod023 - oak_mod028	-4.99644	27.2229
	oak_mod023 - oak_mod029	37.8553	30.6698
	oak_mod023 - oak_mod030	-49.3003	23.2189
	oak_mod023 - oak_mod031	-8.57804	24.9267
	oak_mod023 - oak_mod032	-5.48094	28.0561
	oak_mod023 - oak_mod033	42.0144	31.767
	oak_mod023 - oak_mod034	72.188	21.6055
	oak_mod023 - oak_mod035	-47.5929	17.6099
	oak_mod023 - oak_mod036	86.065	27.3057
	oak_mod023 - oak_mod037	231.037	33.5259
	oak_mod023 - oak_mod038	217.537	32.2171
	oak_mod023 - oak_mod039	229.287	33.584
	oak_mod023 - oak_mod040	225.017	33.0582
	oak_mod023 - oak_mod041	209.278	31.4487
	oak_mod023 - oak_mod042	223.349	33.2117
	oak_mod023 - oak_mod043	302.485	41.6452
	oak_mod023 - oak_mod044	293.723	40.4228
	oak_mod024 - oak_mod025	104.569	21.5605
	oak_mod024 - oak_mod026	31.2202	22.6807
	oak_mod024 - oak_mod027	106.38	21.926
	oak_mod024 - oak_mod028	-83.8031	20.2879
	oak_mod024 - oak_mod029	-40.9513	23.4041
	oak_mod024 - oak_mod030	-128.107	24.8167
	oak_mod024 - oak_mod031	-87.3847	25.7061
	oak_mod024 - oak_mod032	-84.2876	20.3093
	oak_mod024 - oak_mod033	-36.7922	23.3909
	oak_mod024 - oak_mod034	-6.6186	25.0098
	oak_mod024 - oak_mod035	-126.4	25.4367
	oak_mod024 - oak_mod036	7.25836	25.6045
	oak_mod024 - oak_mod037	152.231	26.3026
	oak_mod024 - oak_mod038	138.731	29.3388
	oak_mod024 - oak_mod039	150.48	26.1352
	oak_mod024 - oak_mod040	146.21	25.7911
	oak_mod024 - oak_mod041	130.471	28.9494
	oak_mod024 - oak_mod042	144.542	25.7383
	oak_mod024 - oak_mod043	223.679	34.3587
	oak_mod024 - oak_mod044	214.917	35.8927
	oak_mod025 - oak_mod026	-73.3488	17.7298
	oak_mod025 - oak_mod027	1.81118	3.54401
	oak_mod025 - oak_mod028	-188.372	28.3848
	oak_mod025 - oak_mod029	-145.52	30.6877
	oak_mod025 - oak_mod030	-232.676	33.103
	oak_mod025 - oak_mod031	-191.954	33.1354
	oak_mod025 - oak_mod032	-188.857	28.3502
	oak_mod025 - oak_mod033	-141.361	30.3966
	oak_mod025 - oak_mod034	-111.188	26.282
	oak_mod025 - oak_mod035	-230.969	37.206
	oak_mod025 - oak_mod036	-97.3106	23.2053
	oak_mod025 - oak_mod037	47.6617	28.2295
	oak_mod025 - oak_mod038	34.1615	31.7302
	oak_mod025 - oak_mod039	45.9115	28.1059
	oak_mod025 - oak_mod040	41.6414	28.5663
	oak_mod025 - oak_mod041	25.9024	32.2111
	oak_mod025 - oak_mod042	39.973	28.5357
	oak_mod025 - oak_mod043	119.11	24.7144
	oak_mod025 - oak_mod044	110.348	27.8545
	oak_mod026 - oak_mod027	75.16	19.4471
	oak_mod026 - oak_mod028	-115.023	28.1859
	oak_mod026 - oak_mod029	-72.1715	30.9571
	oak_mod026 - oak_mod030	-159.327	27.7512
	oak_mod026 - oak_mod031	-118.605	28.1623
	oak_mod026 - oak_mod032	-115.508	28.5709
	oak_mod026 - oak_mod033	-68.0124	31.5512
	oak_mod026 - oak_mod034	-37.8388	13.0614
	oak_mod026 - oak_mod035	-157.62	27.2069
	oak_mod026 - oak_mod036	-23.9618	14.8652
	oak_mod026 - oak_mod037	121.011	29.2606
	oak_mod026 - oak_mod038	107.51	29.2023
	oak_mod026 - oak_mod039	119.26	29.2626
	oak_mod026 - oak_mod040	114.99	29.6678
	oak_mod026 - oak_mod041	99.2513	29.5156
	oak_mod026 - oak_mod042	113.322	29.7476
	oak_mod026 - oak_mod043	192.458	28.8875
	oak_mod026 - oak_mod044	183.696	28.349
	oak_mod027 - oak_mod028	-190.183	28.9142
	oak_mod027 - oak_mod029	-147.331	31.1375
	oak_mod027 - oak_mod030	-234.487	34.1952
	oak_mod027 - oak_mod031	-193.765	34.2166
	oak_mod027 - oak_mod032	-190.668	28.6419
	oak_mod027 - oak_mod033	-143.172	30.6635
	oak_mod027 - oak_mod034	-112.999	26.6219
	oak_mod027 - oak_mod035	-232.78	37.4358
	oak_mod027 - oak_mod036	-99.1218	22.8519
	oak_mod027 - oak_mod037	45.8505	28.4293
	oak_mod027 - oak_mod038	32.3503	32.3014
	oak_mod027 - oak_mod039	44.1003	28.239
	oak_mod027 - oak_mod040	39.8303	28.9688
	oak_mod027 - oak_mod041	24.0913	32.9978
	oak_mod027 - oak_mod042	38.1618	28.8648
	oak_mod027 - oak_mod043	117.298	24.7871
	oak_mod027 - oak_mod044	108.536	28.357
	oak_mod028 - oak_mod029	42.8518	11.514
	oak_mod028 - oak_mod030	-44.3038	13.1071
	oak_mod028 - oak_mod031	-3.5816	14.0751
	oak_mod028 - oak_mod032	-0.484506	2.31017
	oak_mod028 - oak_mod033	47.0109	12.0535
	oak_mod028 - oak_mod034	77.1845	32.1693
	oak_mod028 - oak_mod035	-42.5964	32.3849
	oak_mod028 - oak_mod036	91.0614	31.2507
	oak_mod028 - oak_mod037	236.034	33.7894
	oak_mod028 - oak_mod038	222.534	35.7557
	oak_mod028 - oak_mod039	234.284	33.7067
	oak_mod028 - oak_mod040	230.014	32.7104
	oak_mod028 - oak_mod041	214.275	34.6575
	oak_mod028 - oak_mod042	228.345	32.7076
	oak_mod028 - oak_mod043	307.482	40.282
	oak_mod028 - oak_mod044	298.72	41.1837
	oak_mod029 - oak_mod030	-87.1556	18.9855
	oak_mod029 - oak_mod031	-46.4334	15.2475
	oak_mod029 - oak_mod032	-43.3363	11.7291
	oak_mod029 - oak_mod033	4.15911	3.34159
	oak_mod029 - oak_mod034	34.3327	34.5362
	oak_mod029 - oak_mod035	-85.4482	35.8514
	oak_mod029 - oak_mod036	48.2097	33.5766
	oak_mod029 - oak_mod037	193.182	35.2014
	oak_mod029 - oak_mod038	179.682	37.3254
	oak_mod029 - oak_mod039	191.432	35.1314
	oak_mod029 - oak_mod040	187.162	34.0418
	oak_mod029 - oak_mod041	171.423	36.1591
	oak_mod029 - oak_mod042	185.493	34.0543
	oak_mod029 - oak_mod043	264.63	41.3859
	oak_mod029 - oak_mod044	255.868	42.3191
	oak_mod030 - oak_mod031	40.7222	10.3415
	oak_mod030 - oak_mod032	43.8193	14.5359
	oak_mod030 - oak_mod033	91.3147	20.1087
	oak_mod030 - oak_mod034	121.488	30.9692
	oak_mod030 - oak_mod035	1.70739	27.9838
	oak_mod030 - oak_mod036	135.365	30.5253
	oak_mod030 - oak_mod037	280.338	36.2118
	oak_mod030 - oak_mod038	266.837	36.266
	oak_mod030 - oak_mod039	278.587	36.2236
	oak_mod030 - oak_mod040	274.317	35.0821
	oak_mod030 - oak_mod041	258.578	34.9069
	oak_mod030 - oak_mod042	272.649	35.1666
	oak_mod030 - oak_mod043	351.786	42.6943
	oak_mod030 - oak_mod044	343.024	42.3192
	oak_mod031 - oak_mod032	3.0971	15.4154
	oak_mod031 - oak_mod033	50.5925	17.2145
	oak_mod031 - oak_mod034	80.7661	31.6165
	oak_mod031 - oak_mod035	-39.0148	31.0799
	oak_mod031 - oak_mod036	94.643	31.7513
	oak_mod031 - oak_mod037	239.615	36.5864
	oak_mod031 - oak_mod038	226.115	36.755
	oak_mod031 - oak_mod039	237.865	36.6138
	oak_mod031 - oak_mod040	233.595	35.6919
	oak_mod031 - oak_mod041	217.856	35.666
	oak_mod031 - oak_mod042	231.927	35.8012
	oak_mod031 - oak_mod043	311.063	42.6843
	oak_mod031 - oak_mod044	302.301	42.2924
	oak_mod032 - oak_mod033	47.4954	11.9197
	oak_mod032 - oak_mod034	77.669	32.0635
	oak_mod032 - oak_mod035	-42.1119	32.2835
	oak_mod032 - oak_mod036	91.5459	30.9414
	oak_mod032 - oak_mod037	236.518	33.8788
	oak_mod032 - oak_mod038	223.018	36.0379
	oak_mod032 - oak_mod039	234.768	33.7573
	oak_mod032 - oak_mod040	230.498	32.8639
	oak_mod032 - oak_mod041	214.759	35.0231
	oak_mod032 - oak_mod042	228.83	32.8164
	oak_mod032 - oak_mod043	307.966	40.3105
	oak_mod032 - oak_mod044	299.204	41.3616
	oak_mod033 - oak_mod034	30.1736	34.9547
	oak_mod033 - oak_mod035	-89.6073	36.254
	oak_mod033 - oak_mod036	44.0506	33.6885
	oak_mod033 - oak_mod037	189.023	35.1371
	oak_mod033 - oak_mod038	175.523	37.5653
	oak_mod033 - oak_mod039	187.273	35.0351
	oak_mod033 - oak_mod040	183.003	33.9758
	oak_mod033 - oak_mod041	167.264	36.4263
	oak_mod033 - oak_mod042	181.334	33.9524
	oak_mod033 - oak_mod043	260.471	41.1282
	oak_mod033 - oak_mod044	251.709	42.3124
	oak_mod034 - oak_mod035	-119.781	20.2667
	oak_mod034 - oak_mod036	13.877	10.7453
	oak_mod034 - oak_mod037	158.849	31.4689
	oak_mod034 - oak_mod038	145.349	30.7219
	oak_mod034 - oak_mod039	157.099	31.3375
	oak_mod034 - oak_mod040	152.829	32.4273
	oak_mod034 - oak_mod041	137.09	31.607
	oak_mod034 - oak_mod042	151.161	32.3443
	oak_mod034 - oak_mod043	230.297	33.7904
	oak_mod034 - oak_mod044	221.535	32.7695
	oak_mod035 - oak_mod036	133.658	23.2946
	oak_mod035 - oak_mod037	278.63	37.0924
	oak_mod035 - oak_mod038	265.13	36.1305
	oak_mod035 - oak_mod039	276.88	36.9105
	oak_mod035 - oak_mod040	272.61	37.2627
	oak_mod035 - oak_mod041	256.871	36.1157
	oak_mod035 - oak_mod042	270.942	37.124
	oak_mod035 - oak_mod043	350.078	44.8411
	oak_mod035 - oak_mod044	341.316	43.9938
	oak_mod036 - oak_mod037	144.972	31.0737
	oak_mod036 - oak_mod038	131.472	31.5323
	oak_mod036 - oak_mod039	143.222	30.8575
	oak_mod036 - oak_mod040	138.952	32.1917
	oak_mod036 - oak_mod041	123.213	32.6441
	oak_mod036 - oak_mod042	137.284	32.0178
	oak_mod036 - oak_mod043	216.42	31.3819
	oak_mod036 - oak_mod044	207.658	31.386
	oak_mod037 - oak_mod038	-13.5002	7.09223
	oak_mod037 - oak_mod039	-1.75026	0.661136
	oak_mod037 - oak_mod040	-6.02027	9.87937
	oak_mod037 - oak_mod041	-21.7593	12.8106
	oak_mod037 - oak_mod042	-7.68872	9.82449
	oak_mod037 - oak_mod043	71.4479	18.569
	oak_mod037 - oak_mod044	62.6859	18.673
	oak_mod038 - oak_mod039	11.7499	7.47763
	oak_mod038 - oak_mod040	7.47993	12.5185
	oak_mod038 - oak_mod041	-8.25907	10.8504
	oak_mod038 - oak_mod042	5.81148	12.6487
	oak_mod038 - oak_mod043	84.9481	20.565
	oak_mod038 - oak_mod044	76.1861	18.5477
	oak_mod039 - oak_mod040	-4.27001	9.95468
	oak_mod039 - oak_mod041	-20.009	13.079
	oak_mod039 - oak_mod042	-5.93846	9.85413
	oak_mod039 - oak_mod043	73.1982	18.5937
	oak_mod039 - oak_mod044	64.4362	18.8166
	oak_mod040 - oak_mod041	-15.739	7.54895
	oak_mod040 - oak_mod042	-1.66845	0.717831
	oak_mod040 - oak_mod043	77.4682	21.297
	oak_mod040 - oak_mod044	68.7062	21.3829
	oak_mod041 - oak_mod042	14.0705	7.8908
	oak_mod041 - oak_mod043	93.2072	23.4612
	oak_mod041 - oak_mod044	84.4452	21.5954
	oak_mod042 - oak_mod043	79.1366	21.2828
	oak_mod042 - oak_mod044	70.3747	21.4567
	oak_mod043 - oak_mod044	-8.76196	6.4398

[truncated: 5 more sheets: ST10 - LOOIC group2 comparisons, ST11 - LOOIC group3 comparisons, ST12 - LOOIC BPM comparisons, ST13 - random effect levels, ST14 - new predicted hosts]
